# Supplementary material for: Toward a base-resolution panorama of the in vivo impact of cytosine methylation on transcription factor binding
Source: Genome Biol. 2022 Jul 7;23:151. doi: 10.1186/s13059-022-02713-y (PMC9264634; doi:10.1186/s13059-022-02713-y)
Supplement: Supplementary file 2 — Additional file 2: Table S1. ChIP-seq datasets analyzed in this study. [file 13059_2022_2713_MOESM2_ESM.xlsx]

## Sheet: Table S1
Table S1. ChIP-seq datasets analyzed in this study. The accession numbers that start with "ENC" correspond to ENCODE file accession numbers, while those that start with "SRR" correspond to SRA run numbers.
TF gene name	UNIPROT entry name	DBD	Cell line	Accession number	Ensembl Gene ID
AHR	AHR_HUMAN	bHLH	HepG2	ENCFF295FAD	ENSG00000106546
AHR	AHR_HUMAN	bHLH	HepG2	ENCFF792WHM	ENSG00000106546
ARID5B	ARI5B_HUMAN	ARID/BRIGHT	HepG2	ENCFF822JVU	ENSG00000150347
ARNT	ARNT_HUMAN	bHLH	K562	ENCFF509BKM	ENSG00000143437
ARNT	ARNT_HUMAN	bHLH	K562	ENCFF928JGK	ENSG00000143437
ARNT	ARNT_HUMAN	bHLH	GM12878	ENCFF699XZD	ENSG00000143437
ARNT	ARNT_HUMAN	bHLH	HEK293	ENCFF136IZY	ENSG00000143437
ARNT	ARNT_HUMAN	bHLH	HEK293	ENCFF406CYG	ENSG00000143437
ARNT	ARNT_HUMAN	bHLH	HepG2	ENCFF476CCE	ENSG00000143437
ARNT	ARNT_HUMAN	bHLH	HepG2	ENCFF949KJV	ENSG00000143437
ARNT	ARNT_HUMAN	bHLH	K562	ENCFF108SDD	ENSG00000143437
ARNT	ARNT_HUMAN	bHLH	K562	ENCFF454DSR	ENSG00000143437
ARNT	ARNT_HUMAN	bHLH	K562	ENCFF490XTX	ENSG00000143437
ARNT	ARNT_HUMAN	bHLH	K562	ENCFF258DFY	ENSG00000143437
ARNTL	BMAL1_HUMAN	bHLH	HepG2	ENCFF657TFD	ENSG00000133794
ARNTL	BMAL1_HUMAN	bHLH	HepG2	ENCFF383PKD	ENSG00000133794
ATF1	ATF1_HUMAN	bZIP	K562	ENCFF774RUP	ENSG00000123268
ATF1	ATF1_HUMAN	bZIP	K562	ENCFF515YFJ	ENSG00000123268
ATF1	ATF1_HUMAN	bZIP	HepG2	ENCFF214NPN	ENSG00000123268
ATF1	ATF1_HUMAN	bZIP	HepG2	ENCFF257JTU	ENSG00000123268
ATF1	ATF1_HUMAN	bZIP	K562	ENCFF780DBH	ENSG00000123268
ATF1	ATF1_HUMAN	bZIP	K562	ENCFF892LAS	ENSG00000123268
ATF2	ATF2_HUMAN	bZIP	HEK293	ENCFF705QJT	ENSG00000115966
ATF2	ATF2_HUMAN	bZIP	H1	ENCFF691OFH	ENSG00000115966
ATF2	ATF2_HUMAN	bZIP	GM12878	ENCFF396BCM	ENSG00000115966
ATF2	ATF2_HUMAN	bZIP	GM12878	ENCFF081WNV	ENSG00000115966
ATF2	ATF2_HUMAN	bZIP	HepG2	ENCFF680QZI	ENSG00000115966
ATF2	ATF2_HUMAN	bZIP	HepG2	ENCFF694VBR	ENSG00000115966
ATF2	ATF2_HUMAN	bZIP	HEK293	ENCFF739NWN	ENSG00000115966
ATF2	ATF2_HUMAN	bZIP	HepG2	ENCFF086LBT	ENSG00000115966
ATF2	ATF2_HUMAN	bZIP	H1	ENCFF200GEK	ENSG00000115966
ATF2	ATF2_HUMAN	bZIP	K562	ENCFF719FYJ	ENSG00000115966
ATF2	ATF2_HUMAN	bZIP	K562	ENCFF883MZR	ENSG00000115966
ATF2	ATF2_HUMAN	bZIP	GM12878	ENCFF504YJU	ENSG00000115966
ATF2	ATF2_HUMAN	bZIP	GM12878	ENCFF994ZHD	ENSG00000115966
ATF3	ATF3_HUMAN	bZIP	HepG2	ENCFF780ZGZ	ENSG00000162772
ATF3	ATF3_HUMAN	bZIP	HepG2	ENCFF660VYJ	ENSG00000162772
ATF3	ATF3_HUMAN	bZIP	GM12878	ENCFF478PVM	ENSG00000162772
ATF3	ATF3_HUMAN	bZIP	GM12878	ENCFF039PAG	ENSG00000162772
ATF3	ATF3_HUMAN	bZIP	HepG2	ENCFF357WAY	ENSG00000162772
ATF3	ATF3_HUMAN	bZIP	K562	ENCFF327XSI	ENSG00000162772
ATF3	ATF3_HUMAN	bZIP	K562	ENCFF373DUA	ENSG00000162772
ATF3	ATF3_HUMAN	bZIP	HepG2	ENCFF911WGI	ENSG00000162772
ATF3	ATF3_HUMAN	bZIP	K562	ENCFF308RGN	ENSG00000162772
ATF3	ATF3_HUMAN	bZIP	K562	ENCFF938FQC	ENSG00000162772
ATF3	ATF3_HUMAN	bZIP	K562	ENCFF382QTB	ENSG00000162772
ATF3	ATF3_HUMAN	bZIP	K562	ENCFF438DHS	ENSG00000162772
ATF3	ATF3_HUMAN	bZIP	H1	ENCFF712JVJ	ENSG00000162772
ATF3	ATF3_HUMAN	bZIP	H1	ENCFF641XBG	ENSG00000162772
ATF4	ATF4_HUMAN	bZIP	HepG2	ENCFF144BLI	ENSG00000128272
ATF4	ATF4_HUMAN	bZIP	K562	ENCFF313JTU	ENSG00000128272
ATF4	ATF4_HUMAN	bZIP	K562	ENCFF102VJO	ENSG00000128272
ATF4	ATF4_HUMAN	bZIP	HepG2	ENCFF636BGI	ENSG00000128272
ATF6	ATF6A_HUMAN	bZIP	HepG2	ENCFF119BQD	ENSG00000118217
ATF6	ATF6A_HUMAN	bZIP	K562	ENCFF279IPQ	ENSG00000118217
ATF6	ATF6A_HUMAN	bZIP	HepG2	ENCFF317DZF	ENSG00000118217
ATF6	ATF6A_HUMAN	bZIP	K562	ENCFF794UGS	ENSG00000118217
BACH1	BACH1_HUMAN	bZIP	GM12878	ENCFF599CQU	ENSG00000156273
BACH1	BACH1_HUMAN	bZIP	K562	ENCFF042SJF	ENSG00000156273
BACH1	BACH1_HUMAN	bZIP	GM12878	ENCFF688OKC	ENSG00000156273
BACH1	BACH1_HUMAN	bZIP	H1	ENCFF223DHM	ENSG00000156273
BACH1	BACH1_HUMAN	bZIP	H1	ENCFF517LYO	ENSG00000156273
BACH1	BACH1_HUMAN	bZIP	K562	ENCFF151GOI	ENSG00000156273
BACH1	BACH1_HUMAN	bZIP	K562	ENCFF221XVM	ENSG00000156273
BACH1	BACH1_HUMAN	bZIP	K562	ENCFF540DXB	ENSG00000156273
BATF	BATF_HUMAN	bZIP	GM12878	ENCFF399QIP	ENSG00000156127
BATF	BATF_HUMAN	bZIP	GM12878	ENCFF802IZN	ENSG00000156127
BCL11A	BC11A_HUMAN	C2H2 ZF	GM12878	ENCFF580GMF	ENSG00000119866
BCL11A	BC11A_HUMAN	C2H2 ZF	H1	ENCFF916PMP	ENSG00000119866
BCL11A	BC11A_HUMAN	C2H2 ZF	GM12878	ENCFF942EVB	ENSG00000119866
BCL11A	BC11A_HUMAN	C2H2 ZF	HEK293	ENCFF111JJX	ENSG00000119866
BCL11A	BC11A_HUMAN	C2H2 ZF	H1	ENCFF974QRX	ENSG00000119866
BCL11A	BC11A_HUMAN	C2H2 ZF	HEK293	ENCFF239VPD	ENSG00000119866
BCL11B	BC11B_HUMAN	C2H2 ZF	HEK293	ENCFF424CSY	ENSG00000127152
BCL11B	BC11B_HUMAN	C2H2 ZF	HEK293	ENCFF700AOV	ENSG00000127152
BCL6	BCL6_HUMAN	C2H2 ZF	HepG2	ENCFF408DIJ	ENSG00000113916
BCL6	BCL6_HUMAN	C2H2 ZF	HepG2	ENCFF317HWD	ENSG00000113916
BCL6B	BCL6B_HUMAN	C2H2 ZF	HEK293	ENCFF313PRG	ENSG00000161940
BCL6B	BCL6B_HUMAN	C2H2 ZF	HEK293	ENCFF904MWX	ENSG00000161940
BHLHE40	BHE40_HUMAN	bHLH	GM12878	ENCFF435RCL	ENSG00000134107
BHLHE40	BHE40_HUMAN	bHLH	HEK293	ENCFF360GUG	ENSG00000134107
BHLHE40	BHE40_HUMAN	bHLH	K562	ENCFF213JOK	ENSG00000134107
BHLHE40	BHE40_HUMAN	bHLH	K562	ENCFF988VSQ	ENSG00000134107
BHLHE40	BHE40_HUMAN	bHLH	HEK293	ENCFF247CVJ	ENSG00000134107
BHLHE40	BHE40_HUMAN	bHLH	HepG2	ENCFF964ESQ	ENSG00000134107
BHLHE40	BHE40_HUMAN	bHLH	GM12878	ENCFF024QRE	ENSG00000134107
BHLHE40	BHE40_HUMAN	bHLH	HepG2	ENCFF028WLP	ENSG00000134107
BHLHE40	BHE40_HUMAN	bHLH	GM12878	ENCFF451KMO	ENSG00000134107
BHLHE40	BHE40_HUMAN	bHLH	HepG2	ENCFF578TRZ	ENSG00000134107
BHLHE40	BHE40_HUMAN	bHLH	GM12878	ENCFF002PPW	ENSG00000134107
BHLHE40	BHE40_HUMAN	bHLH	HepG2	ENCFF404QMD	ENSG00000134107
CDC5L	CDC5L_HUMAN	Myb/SANT	K562	ENCFF049RJI	ENSG00000096401
CDC5L	CDC5L_HUMAN	Myb/SANT	K562	ENCFF201MXQ	ENSG00000096401
CEBPA	CEBPA_HUMAN	bZIP	HepG2	ENCFF999YSD	ENSG00000245848
CEBPA	CEBPA_HUMAN	bZIP	HepG2	ENCFF246NWJ	ENSG00000245848
CEBPB	CEBPB_HUMAN	bZIP	GM12878	ENCFF787QFQ	ENSG00000172216
CEBPB	CEBPB_HUMAN	bZIP	HepG2	ENCFF514FUP	ENSG00000172216
CEBPB	CEBPB_HUMAN	bZIP	GM12878	ENCFF713GDD	ENSG00000172216
CEBPB	CEBPB_HUMAN	bZIP	HepG2	ENCFF499BWX	ENSG00000172216
CEBPB	CEBPB_HUMAN	bZIP	GM12878	ENCFF462BSP	ENSG00000172216
CEBPB	CEBPB_HUMAN	bZIP	H1	ENCFF506VMG	ENSG00000172216
CEBPB	CEBPB_HUMAN	bZIP	H1	ENCFF212PJG	ENSG00000172216
CEBPB	CEBPB_HUMAN	bZIP	K562	ENCFF953ZZL	ENSG00000172216
CEBPB	CEBPB_HUMAN	bZIP	HepG2	ENCFF090KCF	ENSG00000172216
CEBPB	CEBPB_HUMAN	bZIP	K562	ENCFF346SNT	ENSG00000172216
CEBPB	CEBPB_HUMAN	bZIP	K562	ENCFF729WGC	ENSG00000172216
CEBPB	CEBPB_HUMAN	bZIP	HepG2	ENCFF677PSB	ENSG00000172216
CEBPB	CEBPB_HUMAN	bZIP	GM12878	ENCFF310YCW	ENSG00000172216
CEBPB	CEBPB_HUMAN	bZIP	K562	ENCFF314OQP	ENSG00000172216
CEBPD	CEBPD_HUMAN	bZIP	HepG2	ENCFF207ZCD	ENSG00000221869
CEBPD	CEBPD_HUMAN	bZIP	HepG2	ENCFF575SXN	ENSG00000221869
CEBPG	CEBPG_HUMAN	bZIP	K562	ENCFF092XPV	ENSG00000153879
CEBPG	CEBPG_HUMAN	bZIP	K562	ENCFF693JVP	ENSG00000153879
CEBPG	CEBPG_HUMAN	bZIP	HepG2	ENCFF751UYZ	ENSG00000153879
CEBPG	CEBPG_HUMAN	bZIP	HepG2	ENCFF406OSZ	ENSG00000153879
CEBPG	CEBPG_HUMAN	bZIP	K562	ENCFF620VNP	ENSG00000153879
CREB1	CREB1_HUMAN	bZIP	HepG2	ENCFF320SCI	ENSG00000118260
CREB1	CREB1_HUMAN	bZIP	K562	ENCFF743HVO	ENSG00000118260
CREB1	CREB1_HUMAN	bZIP	HepG2	ENCFF212FUJ	ENSG00000118260
CREB1	CREB1_HUMAN	bZIP	HepG2	ENCFF194ENP	ENSG00000118260
CREB1	CREB1_HUMAN	bZIP	HepG2	ENCFF011HOS	ENSG00000118260
CREB1	CREB1_HUMAN	bZIP	HepG2	ENCFF777VSR	ENSG00000118260
CREB1	CREB1_HUMAN	bZIP	K562	ENCFF899TOB	ENSG00000118260
CREB1	CREB1_HUMAN	bZIP	HepG2	ENCFF397JYD	ENSG00000118260
CREB3	CREB3_HUMAN	bZIP	K562	ENCFF294DBF	ENSG00000107175
CREB3	CREB3_HUMAN	bZIP	K562	ENCFF334OKF	ENSG00000107175
CREB3	CREB3_HUMAN	bZIP	HepG2	ENCFF245QSU	ENSG00000107175
CREB3	CREB3_HUMAN	bZIP	HepG2	ENCFF044XGP	ENSG00000107175
CREB3L1	CR3L1_HUMAN	bZIP	K562	ENCFF358SSM	ENSG00000157613
CREB3L1	CR3L1_HUMAN	bZIP	K562	ENCFF405YCF	ENSG00000157613
CREB5	CREB5_HUMAN	bZIP	K562	ENCFF421LXF	ENSG00000146592
CREB5	CREB5_HUMAN	bZIP	K562	ENCFF193ZIW	ENSG00000146592
CREM	CREM_HUMAN	bZIP	K562	ENCFF363YKW	ENSG00000095794
CREM	CREM_HUMAN	bZIP	HepG2	ENCFF550OOK	ENSG00000095794
CREM	CREM_HUMAN	bZIP	GM12878	ENCFF614KRR	ENSG00000095794
CREM	CREM_HUMAN	bZIP	HepG2	ENCFF257WKZ	ENSG00000095794
CREM	CREM_HUMAN	bZIP	K562	ENCFF473NMO	ENSG00000095794
CREM	CREM_HUMAN	bZIP	GM12878	ENCFF162MTY	ENSG00000095794
CREM	CREM_HUMAN	bZIP	HepG2	ENCFF731XGM	ENSG00000095794
CREM	CREM_HUMAN	bZIP	HepG2	ENCFF828CLY	ENSG00000095794
CTCF	CTCF_HUMAN	C2H2 ZF	HEK293	SRR3083178	ENSG00000102974
CTCF	CTCF_HUMAN	C2H2 ZF	HEK293	ENCFF018VMV	ENSG00000102974
CTCF	CTCF_HUMAN	C2H2 ZF	HEK293	SRR1370879	ENSG00000102974
CTCF	CTCF_HUMAN	C2H2 ZF	HEK293	ENCFF594YMC	ENSG00000102974
CTCF	CTCF_HUMAN	C2H2 ZF	K562	ENCFF871GXE	ENSG00000102974
CTCF	CTCF_HUMAN	C2H2 ZF	HEK293	ENCFF864ELR	ENSG00000102974
CTCF	CTCF_HUMAN	C2H2 ZF	HEK293	SRR3083182	ENSG00000102974
CTCF	CTCF_HUMAN	C2H2 ZF	HEK293	SRR3083183	ENSG00000102974
CTCF	CTCF_HUMAN	C2H2 ZF	HEK293	SRR3083176	ENSG00000102974
CTCF	CTCF_HUMAN	C2H2 ZF	HEK293	SRR3083177	ENSG00000102974
CTCF	CTCF_HUMAN	C2H2 ZF	HEK293	SRR3083180	ENSG00000102974
CTCF	CTCF_HUMAN	C2H2 ZF	HEK293	SRR3083181	ENSG00000102974
CTCF	CTCF_HUMAN	C2H2 ZF	HEK293	ENCFF354GWS	ENSG00000102974
CTCF	CTCF_HUMAN	C2H2 ZF	HeLa-S3	ENCFF610QSE	ENSG00000102974
CTCF	CTCF_HUMAN	C2H2 ZF	HeLa-S3	ENCFF639IFG	ENSG00000102974
CTCF	CTCF_HUMAN	C2H2 ZF	HeLa-S3	ENCFF691NNZ	ENSG00000102974
CTCF	CTCF_HUMAN	C2H2 ZF	HepG2	ENCFF015YAX	ENSG00000102974
CTCF	CTCF_HUMAN	C2H2 ZF	HepG2	ENCFF031UNH	ENSG00000102974
CTCF	CTCF_HUMAN	C2H2 ZF	HepG2	ENCFF094DVS	ENSG00000102974
CTCF	CTCF_HUMAN	C2H2 ZF	HepG2	ENCFF178SXE	ENSG00000102974
CTCF	CTCF_HUMAN	C2H2 ZF	HepG2	ENCFF435DKZ	ENSG00000102974
CTCF	CTCF_HUMAN	C2H2 ZF	GM12878	ENCFF994NWU	ENSG00000102974
CTCF	CTCF_HUMAN	C2H2 ZF	H1	ENCFF135DRQ	ENSG00000102974
CTCF	CTCF_HUMAN	C2H2 ZF	HEK293	SRR3083184	ENSG00000102974
CTCF	CTCF_HUMAN	C2H2 ZF	HEK293	SRR3083185	ENSG00000102974
CTCF	CTCF_HUMAN	C2H2 ZF	HEK293	SRR3083186	ENSG00000102974
CTCF	CTCF_HUMAN	C2H2 ZF	HEK293	SRR3083187	ENSG00000102974
CTCF	CTCF_HUMAN	C2H2 ZF	HEK293	SRR3083188	ENSG00000102974
CTCF	CTCF_HUMAN	C2H2 ZF	HEK293	SRR3083189	ENSG00000102974
CTCF	CTCF_HUMAN	C2H2 ZF	HeLa-S3	ENCFF090GRO	ENSG00000102974
CTCF	CTCF_HUMAN	C2H2 ZF	HeLa-S3	ENCFF144LJX	ENSG00000102974
CTCF	CTCF_HUMAN	C2H2 ZF	HepG2	ENCFF440GGX	ENSG00000102974
CTCF	CTCF_HUMAN	C2H2 ZF	HepG2	ENCFF618KYW	ENSG00000102974
CTCF	CTCF_HUMAN	C2H2 ZF	HepG2	ENCFF669HQI	ENSG00000102974
CTCF	CTCF_HUMAN	C2H2 ZF	K562	ENCFF003OJN	ENSG00000102974
CTCF	CTCF_HUMAN	C2H2 ZF	K562	ENCFF081HVQ	ENSG00000102974
CTCF	CTCF_HUMAN	C2H2 ZF	K562	ENCFF198CVB	ENSG00000102974
CTCF	CTCF_HUMAN	C2H2 ZF	K562	ENCFF258HHO	ENSG00000102974
CTCF	CTCF_HUMAN	C2H2 ZF	K562	ENCFF391HFU	ENSG00000102974
CTCF	CTCF_HUMAN	C2H2 ZF	K562	ENCFF488CXC	ENSG00000102974
CTCF	CTCF_HUMAN	C2H2 ZF	K562	ENCFF494VZW	ENSG00000102974
CTCF	CTCF_HUMAN	C2H2 ZF	K562	ENCFF691BQZ	ENSG00000102974
CTCF	CTCF_HUMAN	C2H2 ZF	K562	ENCFF856DBD	ENSG00000102974
CTCF	CTCF_HUMAN	C2H2 ZF	GM12878	ENCFF033WII	ENSG00000102974
CTCF	CTCF_HUMAN	C2H2 ZF	GM12878	ENCFF162QXM	ENSG00000102974
CTCF	CTCF_HUMAN	C2H2 ZF	GM12878	ENCFF538VCH	ENSG00000102974
CTCF	CTCF_HUMAN	C2H2 ZF	K562	ENCFF550BMQ	ENSG00000102974
CTCF	CTCF_HUMAN	C2H2 ZF	H1	ENCFF551FQW	ENSG00000102974
CTCF	CTCF_HUMAN	C2H2 ZF	GM12878	ENCFF612FTS	ENSG00000102974
CTCF	CTCF_HUMAN	C2H2 ZF	GM12878	ENCFF614VZE	ENSG00000102974
CTCF	CTCF_HUMAN	C2H2 ZF	H1	ENCFF397FGK	ENSG00000102974
CTCF	CTCF_HUMAN	C2H2 ZF	H1	ENCFF740VTK	ENSG00000102974
CTCF	CTCF_HUMAN	C2H2 ZF	HEK293	SRR3083179	ENSG00000102974
CTCFL	CTCFL_HUMAN	C2H2 ZF	K562	ENCFF454MMY	ENSG00000124092
CTCFL	CTCFL_HUMAN	C2H2 ZF	K562	ENCFF310MOR	ENSG00000124092
CUX1	CASP_HUMAN	CUT; Homeodomain	GM12878	ENCFF649NFF	ENSG00000257923
CUX1	CASP_HUMAN	CUT; Homeodomain	K562	ENCFF060WJH	ENSG00000257923
CUX1	CASP_HUMAN	CUT; Homeodomain	K562	ENCFF662BBY	ENSG00000257923
CUX1	CASP_HUMAN	CUT; Homeodomain	K562	ENCFF482CMU	ENSG00000257923
CUX1	CASP_HUMAN	CUT; Homeodomain	GM12878	ENCFF313RZR	ENSG00000257923
CUX1	CASP_HUMAN	CUT; Homeodomain	K562	ENCFF589UVV	ENSG00000257923
CUX1	CUX1_HUMAN	CUT; Homeodomain	K562	ENCFF662BBY	ENSG00000257923
CUX1	CUX1_HUMAN	CUT; Homeodomain	K562	ENCFF060WJH	ENSG00000257923
CUX1	CUX1_HUMAN	CUT; Homeodomain	K562	ENCFF482CMU	ENSG00000257923
CUX1	CUX1_HUMAN	CUT; Homeodomain	GM12878	ENCFF313RZR	ENSG00000257923
CUX1	CUX1_HUMAN	CUT; Homeodomain	GM12878	ENCFF649NFF	ENSG00000257923
CUX1	CUX1_HUMAN	CUT; Homeodomain	K562	ENCFF589UVV	ENSG00000257923
DBP	DBP_HUMAN	bZIP	HepG2	ENCFF426PKW	ENSG00000105516
DBP	DBP_HUMAN	bZIP	HepG2	ENCFF246VWN	ENSG00000105516
DLX6	DLX6_HUMAN	Homeodomain	HepG2	ENCFF064TEW	ENSG00000006377
DLX6	DLX6_HUMAN	Homeodomain	HepG2	ENCFF861SVI	ENSG00000006377
E2F1	E2F1_HUMAN	E2F	HepG2	ENCFF663TSG	ENSG00000101412
E2F1	E2F1_HUMAN	E2F	K562	ENCFF226KOW	ENSG00000101412
E2F1	E2F1_HUMAN	E2F	K562	ENCFF846CYU	ENSG00000101412
E2F1	E2F1_HUMAN	E2F	HepG2	ENCFF611SZS	ENSG00000101412
E2F1	E2F1_HUMAN	E2F	K562	ENCFF648RLH	ENSG00000101412
E2F1	E2F1_HUMAN	E2F	K562	ENCFF260TPL	ENSG00000101412
E2F1	E2F1_HUMAN	E2F	K562	ENCFF508JKO	ENSG00000101412
E2F1	E2F1_HUMAN	E2F	K562	ENCFF972SUH	ENSG00000101412
E2F2	E2F2_HUMAN	E2F	HepG2	ENCFF902DKZ	ENSG00000007968
E2F2	E2F2_HUMAN	E2F	HepG2	ENCFF196EKI	ENSG00000007968
E2F4	E2F4_HUMAN	E2F	GM12878	ENCFF926BIU	ENSG00000205250
E2F4	E2F4_HUMAN	E2F	K562	ENCFF613CDR	ENSG00000205250
E2F4	E2F4_HUMAN	E2F	K562	ENCFF156NIH	ENSG00000205250
E2F4	E2F4_HUMAN	E2F	GM12878	ENCFF189DMF	ENSG00000205250
E2F4	E2F4_HUMAN	E2F	HepG2	ENCFF323USE	ENSG00000205250
E2F4	E2F4_HUMAN	E2F	HepG2	ENCFF910OOI	ENSG00000205250
E2F5	E2F5_HUMAN	E2F	HepG2	ENCFF925ONZ	ENSG00000133740
E2F5	E2F5_HUMAN	E2F	HepG2	ENCFF897YWD	ENSG00000133740
E2F5	E2F5_HUMAN	E2F	K562	ENCFF564FBJ	ENSG00000133740
E2F5	E2F5_HUMAN	E2F	K562	ENCFF980YNA	ENSG00000133740
E2F6	E2F6_HUMAN	E2F	K562	ENCFF827SLL	ENSG00000169016
E2F6	E2F6_HUMAN	E2F	K562	ENCFF011OSI	ENSG00000169016
E2F6	E2F6_HUMAN	E2F	K562	ENCFF201BQU	ENSG00000169016
E2F6	E2F6_HUMAN	E2F	K562	ENCFF823GCX	ENSG00000169016
E2F7	E2F7_HUMAN	E2F	K562	ENCFF246CLD	ENSG00000165891
E2F7	E2F7_HUMAN	E2F	K562	ENCFF104VVO	ENSG00000165891
E2F8	E2F8_HUMAN	E2F	K562	ENCFF514FRG	ENSG00000129173
E2F8	E2F8_HUMAN	E2F	GM12878	ENCFF879NVM	ENSG00000129173
E2F8	E2F8_HUMAN	E2F	GM12878	ENCFF009QHM	ENSG00000129173
E2F8	E2F8_HUMAN	E2F	K562	ENCFF589IBH	ENSG00000129173
E4F1	E4F1_HUMAN	C2H2 ZF	K562	ENCFF978NVP	ENSG00000167967
EBF1	COE1_HUMAN	EBF1	GM12878	ENCFF746KYL	ENSG00000164330
EBF1	COE1_HUMAN	EBF1	GM12878	ENCFF426RGL	ENSG00000164330
EBF1	COE1_HUMAN	EBF1	GM12878	ENCFF340SPK	ENSG00000164330
EBF1	COE1_HUMAN	EBF1	GM12878	ENCFF340QCB	ENSG00000164330
EGR1	EGR1_HUMAN	C2H2 ZF	K562	ENCFF153QLL	ENSG00000120738
EGR1	EGR1_HUMAN	C2H2 ZF	K562	ENCFF259XPA	ENSG00000120738
EGR1	EGR1_HUMAN	C2H2 ZF	K562	ENCFF431IVA	ENSG00000120738
EGR1	EGR1_HUMAN	C2H2 ZF	K562	ENCFF021CMK	ENSG00000120738
EGR1	EGR1_HUMAN	C2H2 ZF	K562	ENCFF645IYJ	ENSG00000120738
EGR1	EGR1_HUMAN	C2H2 ZF	GM12878	ENCFF735YIP	ENSG00000120738
EGR1	EGR1_HUMAN	C2H2 ZF	K562	ENCFF528YNP	ENSG00000120738
EGR1	EGR1_HUMAN	C2H2 ZF	H1	ENCFF777MZR	ENSG00000120738
EGR1	EGR1_HUMAN	C2H2 ZF	GM12878	ENCFF100VNU	ENSG00000120738
EGR1	EGR1_HUMAN	C2H2 ZF	H1	ENCFF054DVF	ENSG00000120738
EGR1	EGR1_HUMAN	C2H2 ZF	GM12878	ENCFF029SZC	ENSG00000120738
EGR2	EGR2_HUMAN	C2H2 ZF	HEK293	SRR3083136	ENSG00000122877
EGR2	EGR2_HUMAN	C2H2 ZF	HEK293	ENCFF888DOH	ENSG00000122877
EGR2	EGR2_HUMAN	C2H2 ZF	HEK293	ENCFF234ALA	ENSG00000122877
EGR2	EGR2_HUMAN	C2H2 ZF	HEK293	SRR3083138	ENSG00000122877
EGR2	EGR2_HUMAN	C2H2 ZF	HEK293	SRR3083139	ENSG00000122877
EGR2	EGR2_HUMAN	C2H2 ZF	HEK293	SRR3083137	ENSG00000122877
EGR3	EGR3_HUMAN	C2H2 ZF	HEK293	SRR3083222	ENSG00000179388
EGR3	EGR3_HUMAN	C2H2 ZF	HEK293	SRR3083221	ENSG00000179388
ELF1	ELF1_HUMAN	Ets	GM12878	ENCFF028TNY	ENSG00000120690
ELF1	ELF1_HUMAN	Ets	GM12878	ENCFF739SRY	ENSG00000120690
ELF1	ELF1_HUMAN	Ets	HepG2	ENCFF383SWQ	ENSG00000120690
ELF1	ELF1_HUMAN	Ets	GM12878	ENCFF444PPF	ENSG00000120690
ELF1	ELF1_HUMAN	Ets	GM12878	ENCFF735DGJ	ENSG00000120690
ELF1	ELF1_HUMAN	Ets	HepG2	ENCFF576IMM	ENSG00000120690
ELF1	ELF1_HUMAN	Ets	HepG2	ENCFF930EXY	ENSG00000120690
ELF1	ELF1_HUMAN	Ets	K562	ENCFF784MTZ	ENSG00000120690
ELF1	ELF1_HUMAN	Ets	HepG2	ENCFF418EVV	ENSG00000120690
ELF1	ELF1_HUMAN	Ets	K562	ENCFF251EVS	ENSG00000120690
ELF1	ELF1_HUMAN	Ets	K562	ENCFF331TRC	ENSG00000120690
ELF1	ELF1_HUMAN	Ets	K562	ENCFF619SRD	ENSG00000120690
ELF1	ELF1_HUMAN	Ets	K562	ENCFF535PLW	ENSG00000120690
ELF1	ELF1_HUMAN	Ets	K562	ENCFF477CYZ	ENSG00000120690
ELF4	ELF4_HUMAN	Ets	HEK293	ENCFF421ZIB	ENSG00000102034
ELF4	ELF4_HUMAN	Ets	HEK293	ENCFF819DOC	ENSG00000102034
ELF4	ELF4_HUMAN	Ets	HepG2	ENCFF158JMR	ENSG00000102034
ELF4	ELF4_HUMAN	Ets	HepG2	ENCFF848VZU	ENSG00000102034
ELF4	ELF4_HUMAN	Ets	K562	ENCFF339RWU	ENSG00000102034
ELF4	ELF4_HUMAN	Ets	K562	ENCFF958WMW	ENSG00000102034
ELK1	ELK1_HUMAN	Ets	K562	ENCFF865ISL	ENSG00000126767
ELK1	ELK1_HUMAN	Ets	GM12878	ENCFF211VKF	ENSG00000126767
ELK1	ELK1_HUMAN	Ets	K562	ENCFF554BLC	ENSG00000126767
ELK1	ELK1_HUMAN	Ets	HepG2	ENCFF933IBE	ENSG00000126767
ELK1	ELK1_HUMAN	Ets	HepG2	ENCFF646XNM	ENSG00000126767
ELK1	ELK1_HUMAN	Ets	GM12878	ENCFF784XUE	ENSG00000126767
ESRRA	ERR1_HUMAN	Nuclear receptor	GM12878	ENCFF361YDK	ENSG00000173153
ESRRA	ERR1_HUMAN	Nuclear receptor	K562	ENCFF320WXN	ENSG00000173153
ESRRA	ERR1_HUMAN	Nuclear receptor	GM12878	ENCFF403OML	ENSG00000173153
ESRRA	ERR1_HUMAN	Nuclear receptor	K562	ENCFF857YYV	ENSG00000173153
ETS1	ETS1_HUMAN	Ets	GM12878	ENCFF135UPU	ENSG00000134954
ETS1	ETS1_HUMAN	Ets	GM12878	ENCFF606IKC	ENSG00000134954
ETS1	ETS1_HUMAN	Ets	HepG2	ENCFF350GBI	ENSG00000134954
ETS1	ETS1_HUMAN	Ets	HepG2	ENCFF463YLB	ENSG00000134954
ETS1	ETS1_HUMAN	Ets	HepG2	ENCFF553ZKD	ENSG00000134954
ETS1	ETS1_HUMAN	Ets	K562	ENCFF398SXO	ENSG00000134954
ETS1	ETS1_HUMAN	Ets	K562	ENCFF401KIO	ENSG00000134954
ETS1	ETS1_HUMAN	Ets	HepG2	ENCFF839GLU	ENSG00000134954
ETS2	ETS2_HUMAN	Ets	K562	ENCFF535SSL	ENSG00000157557
ETS2	ETS2_HUMAN	Ets	K562	ENCFF950PAH	ENSG00000157557
ETV1	ETV1_HUMAN	Ets	K562	ENCFF656BKZ	ENSG00000006468
ETV1	ETV1_HUMAN	Ets	K562	ENCFF670SFK	ENSG00000006468
ETV4	ETV4_HUMAN	Ets	HepG2	ENCFF914XSR	ENSG00000175832
ETV4	ETV4_HUMAN	Ets	HepG2	ENCFF970XFN	ENSG00000175832
ETV5	ETV5_HUMAN	Ets	HepG2	ENCFF262QYO	ENSG00000244405
ETV5	ETV5_HUMAN	Ets	HepG2	ENCFF833GRI	ENSG00000244405
ETV5	ETV5_HUMAN	Ets	K562	ENCFF034EJK	ENSG00000244405
ETV5	ETV5_HUMAN	Ets	K562	ENCFF313PYN	ENSG00000244405
ETV6	ETV6_HUMAN	Ets	K562	ENCFF003FNG	ENSG00000139083
ETV6	ETV6_HUMAN	Ets	GM12878	ENCFF235FDS	ENSG00000139083
ETV6	ETV6_HUMAN	Ets	K562	ENCFF417FHN	ENSG00000139083
ETV6	ETV6_HUMAN	Ets	K562	ENCFF836NST	ENSG00000139083
ETV6	ETV6_HUMAN	Ets	GM12878	ENCFF472MGT	ENSG00000139083
ETV6	ETV6_HUMAN	Ets	K562	ENCFF002FHN	ENSG00000139083
ETV6	ETV6_HUMAN	Ets	HepG2	ENCFF856WYG	ENSG00000139083
ETV6	ETV6_HUMAN	Ets	GM12878	ENCFF383ODW	ENSG00000139083
ETV6	ETV6_HUMAN	Ets	HepG2	ENCFF742ATV	ENSG00000139083
ETV6	ETV6_HUMAN	Ets	GM12878	ENCFF714EVJ	ENSG00000139083
FEZF1	FEZF1_HUMAN	C2H2 ZF	HEK293	SRR3083098	ENSG00000128610
FEZF1	FEZF1_HUMAN	C2H2 ZF	HEK293	SRR3083097	ENSG00000128610
FEZF1	FEZF1_HUMAN	C2H2 ZF	HEK293	ENCFF356TOS	ENSG00000128610
FEZF1	FEZF1_HUMAN	C2H2 ZF	HEK293	ENCFF379UQD	ENSG00000128610
FOS	FOS_HUMAN	bZIP	K562	ENCFF046GWZ	ENSG00000170345
FOS	FOS_HUMAN	bZIP	K562	ENCFF063VYC	ENSG00000170345
FOS	FOS_HUMAN	bZIP	K562	ENCFF011KDH	ENSG00000170345
FOSL1	FOSL1_HUMAN	bZIP	K562	ENCFF500HFO	ENSG00000175592
FOSL1	FOSL1_HUMAN	bZIP	H1	ENCFF113JVG	ENSG00000175592
FOSL1	FOSL1_HUMAN	bZIP	H1	ENCFF953PTA	ENSG00000175592
FOSL1	FOSL1_HUMAN	bZIP	K562	ENCFF561ILM	ENSG00000175592
FOSL1	FOSL1_HUMAN	bZIP	K562	ENCFF581AZU	ENSG00000175592
FOSL1	FOSL1_HUMAN	bZIP	K562	ENCFF492NUF	ENSG00000175592
FOSL2	FOSL2_HUMAN	bZIP	HepG2	ENCFF953PCA	ENSG00000075426
FOSL2	FOSL2_HUMAN	bZIP	HepG2	ENCFF755URV	ENSG00000075426
FOSL2	FOSL2_HUMAN	bZIP	HepG2	ENCFF356HYW	ENSG00000075426
FOSL2	FOSL2_HUMAN	bZIP	HepG2	ENCFF185DVY	ENSG00000075426
FOXA1	FOXA1_HUMAN	Forkhead	HEK293	ENCFF600NPD	ENSG00000129514
FOXA1	FOXA1_HUMAN	Forkhead	K562	ENCFF364SJK	ENSG00000129514
FOXA1	FOXA1_HUMAN	Forkhead	HepG2	ENCFF332SRJ	ENSG00000129514
FOXA1	FOXA1_HUMAN	Forkhead	K562	ENCFF611PXX	ENSG00000129514
FOXA1	FOXA1_HUMAN	Forkhead	HepG2	ENCFF988UCQ	ENSG00000129514
FOXA1	FOXA1_HUMAN	Forkhead	HepG2	ENCFF759VRA	ENSG00000129514
FOXA1	FOXA1_HUMAN	Forkhead	HEK293	ENCFF778ZCF	ENSG00000129514
FOXA1	FOXA1_HUMAN	Forkhead	HepG2	ENCFF172IMH	ENSG00000129514
FOXA1	FOXA1_HUMAN	Forkhead	HepG2	ENCFF280BKL	ENSG00000129514
FOXA1	FOXA1_HUMAN	Forkhead	HepG2	ENCFF396NXZ	ENSG00000129514
FOXA1	FOXA1_HUMAN	Forkhead	HepG2	ENCFF401YVR	ENSG00000129514
FOXA1	FOXA1_HUMAN	Forkhead	HepG2	ENCFF563UBP	ENSG00000129514
FOXA2	FOXA2_HUMAN	Forkhead	HepG2	ENCFF055CHF	ENSG00000125798
FOXA2	FOXA2_HUMAN	Forkhead	HepG2	ENCFF933ITF	ENSG00000125798
FOXA2	FOXA2_HUMAN	Forkhead	HepG2	ENCFF463OKE	ENSG00000125798
FOXA2	FOXA2_HUMAN	Forkhead	HepG2	ENCFF576IPP	ENSG00000125798
FOXA2	FOXA2_HUMAN	Forkhead	HepG2	ENCFF775MUG	ENSG00000125798
FOXA2	FOXA2_HUMAN	Forkhead	HepG2	ENCFF966VDA	ENSG00000125798
FOXA3	FOXA3_HUMAN	Forkhead	HepG2	ENCFF145VRC	ENSG00000170608
FOXA3	FOXA3_HUMAN	Forkhead	HepG2	ENCFF126DKX	ENSG00000170608
FOXJ2	FOXJ2_HUMAN	Forkhead	K562	ENCFF904PBR	ENSG00000065970
FOXJ2	FOXJ2_HUMAN	Forkhead	K562	ENCFF834YLT	ENSG00000065970
FOXJ3	FOXJ3_HUMAN	Forkhead	HepG2	ENCFF980FLA	ENSG00000198815
FOXJ3	FOXJ3_HUMAN	Forkhead	K562	ENCFF549RIK	ENSG00000198815
FOXJ3	FOXJ3_HUMAN	Forkhead	HepG2	ENCFF104VOR	ENSG00000198815
FOXJ3	FOXJ3_HUMAN	Forkhead	K562	ENCFF987CYJ	ENSG00000198815
FOXK1	FOXK1_HUMAN	Forkhead	HepG2	ENCFF575VPJ	ENSG00000164916
FOXK1	FOXK1_HUMAN	Forkhead	HepG2	ENCFF639ZLW	ENSG00000164916
FOXK2	FOXK2_HUMAN	Forkhead	K562	ENCFF563FZR	ENSG00000141568
FOXK2	FOXK2_HUMAN	Forkhead	K562	ENCFF373AFZ	ENSG00000141568
FOXK2	FOXK2_HUMAN	Forkhead	HEK293	ENCFF258WGM	ENSG00000141568
FOXK2	FOXK2_HUMAN	Forkhead	K562	ENCFF703CKR	ENSG00000141568
FOXK2	FOXK2_HUMAN	Forkhead	K562	ENCFF931HHQ	ENSG00000141568
FOXK2	FOXK2_HUMAN	Forkhead	GM12878	ENCFF754BHC	ENSG00000141568
FOXK2	FOXK2_HUMAN	Forkhead	GM12878	ENCFF469MPJ	ENSG00000141568
FOXK2	FOXK2_HUMAN	Forkhead	HEK293	ENCFF764EWY	ENSG00000141568
FOXK2	FOXK2_HUMAN	Forkhead	HepG2	ENCFF463YKI	ENSG00000141568
FOXK2	FOXK2_HUMAN	Forkhead	HepG2	ENCFF890FEL	ENSG00000141568
FOXO1	FOXO1_HUMAN	Forkhead	HepG2	ENCFF334SEY	ENSG00000150907
FOXO1	FOXO1_HUMAN	Forkhead	HepG2	ENCFF206ZBZ	ENSG00000150907
FOXP4	FOXP4_HUMAN	Forkhead	HepG2	ENCFF149GDH	ENSG00000137166
FOXP4	FOXP4_HUMAN	Forkhead	HepG2	ENCFF697RPZ	ENSG00000137166
GABPA	GABPA_HUMAN	Ets	HepG2	ENCFF070WEO	ENSG00000154727
GABPA	GABPA_HUMAN	Ets	HeLa-S3	ENCFF429GKZ	ENSG00000154727
GABPA	GABPA_HUMAN	Ets	HepG2	ENCFF496HGU	ENSG00000154727
GABPA	GABPA_HUMAN	Ets	HepG2	ENCFF895OOM	ENSG00000154727
GABPA	GABPA_HUMAN	Ets	H1	ENCFF932SAB	ENSG00000154727
GABPA	GABPA_HUMAN	Ets	HepG2	ENCFF092EIK	ENSG00000154727
GABPA	GABPA_HUMAN	Ets	GM12878	ENCFF178WGW	ENSG00000154727
GABPA	GABPA_HUMAN	Ets	GM12878	ENCFF988HVR	ENSG00000154727
GABPA	GABPA_HUMAN	Ets	K562	ENCFF400MMA	ENSG00000154727
GABPA	GABPA_HUMAN	Ets	HeLa-S3	ENCFF139VJW	ENSG00000154727
GABPA	GABPA_HUMAN	Ets	K562	ENCFF603XOJ	ENSG00000154727
GABPA	GABPA_HUMAN	Ets	H1	ENCFF325UFA	ENSG00000154727
GABPA	GABPA_HUMAN	Ets	K562	ENCFF902IUF	ENSG00000154727
GABPA	GABPA_HUMAN	Ets	K562	ENCFF593XTM	ENSG00000154727
GATA1	GATA1_HUMAN	GATA	K562	ENCFF392GZX	ENSG00000102145
GATA1	GATA1_HUMAN	GATA	K562	ENCFF431ZVW	ENSG00000102145
GATA1	GATA1_HUMAN	GATA	K562	ENCFF788ICY	ENSG00000102145
GATA1	GATA1_HUMAN	GATA	K562	ENCFF642RHD	ENSG00000102145
GATA2	GATA2_HUMAN	GATA	K562	ENCFF082TOF	ENSG00000179348
GATA2	GATA2_HUMAN	GATA	K562	ENCFF257ZRY	ENSG00000179348
GATA2	GATA2_HUMAN	GATA	HepG2	ENCFF322FKI	ENSG00000179348
GATA2	GATA2_HUMAN	GATA	K562	ENCFF340JWK	ENSG00000179348
GATA2	GATA2_HUMAN	GATA	K562	ENCFF779CRV	ENSG00000179348
GATA2	GATA2_HUMAN	GATA	HepG2	ENCFF437IUK	ENSG00000179348
GATA2	GATA2_HUMAN	GATA	K562	ENCFF307XGY	ENSG00000179348
GATA2	GATA2_HUMAN	GATA	K562	ENCFF828HPM	ENSG00000179348
GATA2	GATA2_HUMAN	GATA	K562	ENCFF880ZXO	ENSG00000179348
GATA2	GATA2_HUMAN	GATA	K562	ENCFF032UMK	ENSG00000179348
GATA4	GATA4_HUMAN	GATA	HepG2	ENCFF580GYQ	ENSG00000136574
GATA4	GATA4_HUMAN	GATA	HepG2	ENCFF171MMW	ENSG00000136574
GFI1	GFI1_HUMAN	C2H2 ZF	HepG2	ENCFF970SUW	ENSG00000162676
GFI1	GFI1_HUMAN	C2H2 ZF	HepG2	ENCFF365ZTB	ENSG00000162676
GFI1B	GFI1B_HUMAN	C2H2 ZF	HEK293	ENCFF861MLP	ENSG00000165702
GFI1B	GFI1B_HUMAN	C2H2 ZF	HEK293	ENCFF112YSB	ENSG00000165702
GLI2	GLI2_HUMAN	C2H2 ZF	HEK293	ENCFF695FUY	ENSG00000074047
GLI2	GLI2_HUMAN	C2H2 ZF	HEK293	ENCFF538HJQ	ENSG00000074047
GLI4	GLI4_HUMAN	C2H2 ZF	HEK293	ENCFF829UMN	ENSG00000250571
GLI4	GLI4_HUMAN	C2H2 ZF	HEK293	SRR3083135	ENSG00000250571
GLI4	GLI4_HUMAN	C2H2 ZF	HEK293	ENCFF737QWX	ENSG00000250571
GLI4	GLI4_HUMAN	C2H2 ZF	HEK293	SRR3083134	ENSG00000250571
GLIS1	GLIS1_HUMAN	C2H2 ZF	HEK293	ENCFF127DUL	ENSG00000174332
GLIS1	GLIS1_HUMAN	C2H2 ZF	HEK293	ENCFF759RDL	ENSG00000174332
GLIS1	GLIS1_HUMAN	C2H2 ZF	HEK293	SRR3083279	ENSG00000174332
GLIS1	GLIS1_HUMAN	C2H2 ZF	HEK293	SRR3083280	ENSG00000174332
GMEB1	GMEB1_HUMAN	SAND	K562	ENCFF924YHD	ENSG00000162419
GMEB1	GMEB1_HUMAN	SAND	K562	ENCFF942XRZ	ENSG00000162419
GMEB2	GMEB2_HUMAN	SAND	HepG2	ENCFF953PIE	ENSG00000101216
GMEB2	GMEB2_HUMAN	SAND	HepG2	ENCFF417TWE	ENSG00000101216
GTF3A	TF3A_HUMAN	C2H2 ZF	HEK293	SRR3083303	ENSG00000122034
GTF3A	TF3A_HUMAN	C2H2 ZF	HEK293	SRR3083304	ENSG00000122034
HES1	HES1_HUMAN	bHLH	K562	ENCFF046ACV	ENSG00000114315
HES1	HES1_HUMAN	bHLH	K562	ENCFF502NAY	ENSG00000114315
HHEX	HHEX_HUMAN	Homeodomain	HepG2	ENCFF209RNM	ENSG00000152804
HHEX	HHEX_HUMAN	Homeodomain	HepG2	ENCFF233III	ENSG00000152804
HIC1	HIC1_HUMAN	C2H2 ZF	HEK293	ENCFF794NBJ	ENSG00000177374
HIC1	HIC1_HUMAN	C2H2 ZF	HEK293	ENCFF533OJM	ENSG00000177374
HINFP	HINFP_HUMAN	C2H2 ZF	HepG2	ENCFF895XOF	ENSG00000172273
HINFP	HINFP_HUMAN	C2H2 ZF	K562	ENCFF448SJG	ENSG00000172273
HINFP	HINFP_HUMAN	C2H2 ZF	K562	ENCFF786KLU	ENSG00000172273
HINFP	HINFP_HUMAN	C2H2 ZF	HepG2	ENCFF403LHV	ENSG00000172273
HLF	HLF_HUMAN	bZIP	HepG2	ENCFF879CUM	ENSG00000108924
HLF	HLF_HUMAN	bZIP	HepG2	ENCFF207GHC	ENSG00000108924
HMBOX1	HMBX1_HUMAN	Homeodomain	K562	ENCFF202BLM	ENSG00000147421
HMBOX1	HMBX1_HUMAN	Homeodomain	K562	ENCFF797FVU	ENSG00000147421
HMG20A	HM20A_HUMAN	HMG/Sox	HepG2	ENCFF742QEL	ENSG00000140382
HMG20A	HM20A_HUMAN	HMG/Sox	HepG2	ENCFF045LKN	ENSG00000140382
HMG20B	HM20B_HUMAN	HMG/Sox	HepG2	ENCFF557TWG	ENSG00000064961
HMG20B	HM20B_HUMAN	HMG/Sox	HepG2	ENCFF940MCJ	ENSG00000064961
HNF1A	HNF1A_HUMAN	Homeodomain	HepG2	ENCFF154KZO	ENSG00000135100
HNF1A	HNF1A_HUMAN	Homeodomain	HepG2	ENCFF370ZNH	ENSG00000135100
HNF1A	HNF1A_HUMAN	Homeodomain	HepG2	ENCFF871ONC	ENSG00000135100
HNF1A	HNF1A_HUMAN	Homeodomain	HepG2	ENCFF327GEM	ENSG00000135100
HNF4A	HNF4A_HUMAN	Nuclear receptor	HepG2	ENCFF578NKF	ENSG00000101076
HNF4A	HNF4A_HUMAN	Nuclear receptor	HepG2	ENCFF628YQV	ENSG00000101076
HNF4A	HNF4A_HUMAN	Nuclear receptor	HepG2	ENCFF305JRI	ENSG00000101076
HNF4A	HNF4A_HUMAN	Nuclear receptor	HepG2	ENCFF166OFT	ENSG00000101076
HNF4G	HNF4G_HUMAN	Nuclear receptor	HepG2	ENCFF444CNM	ENSG00000164749
HNF4G	HNF4G_HUMAN	Nuclear receptor	HepG2	ENCFF960YUK	ENSG00000164749
HOMEZ	HOMEZ_HUMAN	Homeodomain	HepG2	ENCFF195MMC	ENSG00000215271
HOMEZ	HOMEZ_HUMAN	Homeodomain	HepG2	ENCFF371LTF	ENSG00000215271
HOXA3	HXA3_HUMAN	Homeodomain	HepG2	ENCFF007OUU	ENSG00000105997
HOXA3	HXA3_HUMAN	Homeodomain	HepG2	ENCFF123DRY	ENSG00000105997
HOXA5	HXA5_HUMAN	Homeodomain	HepG2	ENCFF155HYD	ENSG00000106004
HOXA5	HXA5_HUMAN	Homeodomain	HepG2	ENCFF207WYD	ENSG00000106004
HOXD1	HXD1_HUMAN	Homeodomain	HepG2	ENCFF388IJX	ENSG00000128645
HOXD1	HXD1_HUMAN	Homeodomain	HepG2	ENCFF042OTP	ENSG00000128645
HSF1	HSF1_HUMAN	HSF	GM12878	ENCFF778CYP	ENSG00000185122
HSF1	HSF1_HUMAN	HSF	GM12878	ENCFF139IMF	ENSG00000185122
HSF2	HSF2_HUMAN	HSF	HepG2	ENCFF687QZS	ENSG00000025156
HSF2	HSF2_HUMAN	HSF	HepG2	ENCFF776MUA	ENSG00000025156
IKZF1	IKZF1_HUMAN	C2H2 ZF	GM12878	ENCFF580EVG	ENSG00000185811
IKZF1	IKZF1_HUMAN	C2H2 ZF	K562	ENCFF016KRJ	ENSG00000185811
IKZF1	IKZF1_HUMAN	C2H2 ZF	GM12878	ENCFF045YYY	ENSG00000185811
IKZF1	IKZF1_HUMAN	C2H2 ZF	GM12878	ENCFF625RFM	ENSG00000185811
IKZF1	IKZF1_HUMAN	C2H2 ZF	GM12878	ENCFF723MRH	ENSG00000185811
IKZF1	IKZF1_HUMAN	C2H2 ZF	HepG2	ENCFF143LAN	ENSG00000185811
IKZF1	IKZF1_HUMAN	C2H2 ZF	HepG2	ENCFF379UJI	ENSG00000185811
IKZF1	IKZF1_HUMAN	C2H2 ZF	K562	ENCFF013MXK	ENSG00000185811
IKZF1	IKZF1_HUMAN	C2H2 ZF	K562	ENCFF880SVB	ENSG00000185811
IKZF1	IKZF1_HUMAN	C2H2 ZF	K562	ENCFF752FIR	ENSG00000185811
IKZF1	IKZF1_HUMAN	C2H2 ZF	GM12878	ENCFF106ICW	ENSG00000185811
IKZF1	IKZF1_HUMAN	C2H2 ZF	GM12878	ENCFF736MXP	ENSG00000185811
IKZF2	IKZF2_HUMAN	C2H2 ZF	GM12878	ENCFF673WGB	ENSG00000030419
IKZF2	IKZF2_HUMAN	C2H2 ZF	GM12878	ENCFF338NXC	ENSG00000030419
IKZF2	IKZF2_HUMAN	C2H2 ZF	GM12878	ENCFF125XMV	ENSG00000030419
IKZF2	IKZF2_HUMAN	C2H2 ZF	GM12878	ENCFF870YQK	ENSG00000030419
IKZF3	IKZF3_HUMAN	C2H2 ZF	HEK293	ENCFF651AZR	ENSG00000161405
IKZF3	IKZF3_HUMAN	C2H2 ZF	HEK293	ENCFF356SGK	ENSG00000161405
IRF1	IRF1_HUMAN	IRF	K562	ENCFF922JWO	ENSG00000125347
IRF1	IRF1_HUMAN	IRF	HepG2	ENCFF639GTR	ENSG00000125347
IRF1	IRF1_HUMAN	IRF	K562	ENCFF701KAF	ENSG00000125347
IRF1	IRF1_HUMAN	IRF	HepG2	ENCFF873HDN	ENSG00000125347
IRF2	IRF2_HUMAN	IRF	K562	ENCFF057KBN	ENSG00000168310
IRF2	IRF2_HUMAN	IRF	HepG2	ENCFF919FST	ENSG00000168310
IRF2	IRF2_HUMAN	IRF	HepG2	ENCFF679DHO	ENSG00000168310
IRF2	IRF2_HUMAN	IRF	K562	ENCFF178EJY	ENSG00000168310
IRF3	IRF3_HUMAN	IRF	HepG2	ENCFF362OKB	ENSG00000126456
IRF3	IRF3_HUMAN	IRF	GM12878	ENCFF935OOR	ENSG00000126456
IRF3	IRF3_HUMAN	IRF	GM12878	ENCFF844CVM	ENSG00000126456
IRF3	IRF3_HUMAN	IRF	GM12878	ENCFF541BNH	ENSG00000126456
IRF3	IRF3_HUMAN	IRF	GM12878	ENCFF519GVE	ENSG00000126456
IRF3	IRF3_HUMAN	IRF	HepG2	ENCFF780LDK	ENSG00000126456
IRF4	IRF4_HUMAN	IRF	GM12878	ENCFF888PAI	ENSG00000137265
IRF4	IRF4_HUMAN	IRF	GM12878	ENCFF240MQI	ENSG00000137265
IRF5	IRF5_HUMAN	IRF	GM12878	ENCFF345FES	ENSG00000128604
IRF5	IRF5_HUMAN	IRF	GM12878	ENCFF988CYS	ENSG00000128604
IRF9	IRF9_HUMAN	IRF	K562	ENCFF634KQT	ENSG00000213928
IRF9	IRF9_HUMAN	IRF	K562	ENCFF623MQU	ENSG00000213928
ISL2	ISL2_HUMAN	Homeodomain	HepG2	ENCFF597UEJ	ENSG00000159556
ISL2	ISL2_HUMAN	Homeodomain	HepG2	ENCFF770YOU	ENSG00000159556
ISX	ISX_HUMAN	Homeodomain	HepG2	ENCFF108ZRC	ENSG00000175329
ISX	ISX_HUMAN	Homeodomain	HepG2	ENCFF663HOB	ENSG00000175329
JUN	JUN_HUMAN	bZIP	HepG2	ENCFF533PJT	ENSG00000177606
JUN	JUN_HUMAN	bZIP	K562	ENCFF014UUB	ENSG00000177606
JUN	JUN_HUMAN	bZIP	HepG2	ENCFF122BQB	ENSG00000177606
JUN	JUN_HUMAN	bZIP	K562	ENCFF924CYX	ENSG00000177606
JUN	JUN_HUMAN	bZIP	H1	ENCFF050VGU	ENSG00000177606
JUN	JUN_HUMAN	bZIP	H1	ENCFF864PHP	ENSG00000177606
JUN	JUN_HUMAN	bZIP	HepG2	ENCFF074GYD	ENSG00000177606
JUN	JUN_HUMAN	bZIP	HepG2	ENCFF061FLN	ENSG00000177606
JUND	JUND_HUMAN	bZIP	H1	ENCFF963DAM	ENSG00000130522
JUND	JUND_HUMAN	bZIP	H1	ENCFF015LMA	ENSG00000130522
JUND	JUND_HUMAN	bZIP	H1	ENCFF460PKZ	ENSG00000130522
JUND	JUND_HUMAN	bZIP	H1	ENCFF889YQP	ENSG00000130522
JUND	JUND_HUMAN	bZIP	HepG2	ENCFF521KDX	ENSG00000130522
JUND	JUND_HUMAN	bZIP	HepG2	ENCFF594GDM	ENSG00000130522
JUND	JUND_HUMAN	bZIP	HepG2	ENCFF318WWT	ENSG00000130522
JUND	JUND_HUMAN	bZIP	GM12878	ENCFF764KYI	ENSG00000130522
JUND	JUND_HUMAN	bZIP	K562	ENCFF400BSN	ENSG00000130522
JUND	JUND_HUMAN	bZIP	K562	ENCFF661MOG	ENSG00000130522
JUND	JUND_HUMAN	bZIP	HepG2	ENCFF416LMF	ENSG00000130522
JUND	JUND_HUMAN	bZIP	GM12878	ENCFF411KDZ	ENSG00000130522
JUND	JUND_HUMAN	bZIP	K562	ENCFF387ZWT	ENSG00000130522
JUND	JUND_HUMAN	bZIP	K562	ENCFF110QRO	ENSG00000130522
JUND	JUND_HUMAN	bZIP	K562	ENCFF321ZQU	ENSG00000130522
KLF1	KLF1_HUMAN	C2H2 ZF	HEK293	ENCFF233TEI	ENSG00000105610
KLF1	KLF1_HUMAN	C2H2 ZF	K562	ENCFF378QWS	ENSG00000105610
KLF1	KLF1_HUMAN	C2H2 ZF	K562	ENCFF878UKW	ENSG00000105610
KLF1	KLF1_HUMAN	C2H2 ZF	HEK293	SRR3083225	ENSG00000105610
KLF1	KLF1_HUMAN	C2H2 ZF	HEK293	SRR3083226	ENSG00000105610
KLF1	KLF1_HUMAN	C2H2 ZF	HEK293	ENCFF059IPA	ENSG00000105610
KLF10	KLF10_HUMAN	C2H2 ZF	HEK293	SRR1370890	ENSG00000155090
KLF10	KLF10_HUMAN	C2H2 ZF	HEK293	ENCFF960ILL	ENSG00000155090
KLF10	KLF10_HUMAN	C2H2 ZF	HEK293	ENCFF869TEK	ENSG00000155090
KLF11	KLF11_HUMAN	C2H2 ZF	HepG2	ENCFF515VII	ENSG00000172059
KLF11	KLF11_HUMAN	C2H2 ZF	HepG2	ENCFF450IPE	ENSG00000172059
KLF12	KLF12_HUMAN	C2H2 ZF	HepG2	ENCFF397TED	ENSG00000118922
KLF12	KLF12_HUMAN	C2H2 ZF	HepG2	ENCFF515EOV	ENSG00000118922
KLF12	KLF12_HUMAN	C2H2 ZF	HEK293	SRR3083411	ENSG00000118922
KLF12	KLF12_HUMAN	C2H2 ZF	HEK293	SRR3083412	ENSG00000118922
KLF13	KLF13_HUMAN	C2H2 ZF	K562	ENCFF771KEQ	ENSG00000275746
KLF14	KLF14_HUMAN	C2H2 ZF	HEK293	SRR1370885	ENSG00000266265
KLF15	KLF15_HUMAN	C2H2 ZF	HEK293	SRR3083386	ENSG00000163884
KLF15	KLF15_HUMAN	C2H2 ZF	HEK293	SRR3083381	ENSG00000163884
KLF15	KLF15_HUMAN	C2H2 ZF	HEK293	SRR3083382	ENSG00000163884
KLF15	KLF15_HUMAN	C2H2 ZF	HEK293	SRR3083383	ENSG00000163884
KLF15	KLF15_HUMAN	C2H2 ZF	HEK293	SRR3083385	ENSG00000163884
KLF15	KLF15_HUMAN	C2H2 ZF	HEK293	SRR3083384	ENSG00000163884
KLF16	KLF16_HUMAN	C2H2 ZF	HepG2	ENCFF236OFH	ENSG00000129911
KLF16	KLF16_HUMAN	C2H2 ZF	HEK293	ENCFF988IKU	ENSG00000129911
KLF16	KLF16_HUMAN	C2H2 ZF	HepG2	ENCFF749BIB	ENSG00000129911
KLF16	KLF16_HUMAN	C2H2 ZF	HEK293	ENCFF221FIU	ENSG00000129911
KLF16	KLF16_HUMAN	C2H2 ZF	K562	ENCFF749LRJ	ENSG00000129911
KLF16	KLF16_HUMAN	C2H2 ZF	K562	ENCFF408TSG	ENSG00000129911
KLF17	KLF17_HUMAN	C2H2 ZF	HEK293	ENCFF913XHL	ENSG00000171872
KLF17	KLF17_HUMAN	C2H2 ZF	HEK293	ENCFF519SQU	ENSG00000171872
KLF6	KLF6_HUMAN	C2H2 ZF	HepG2	ENCFF407QSA	ENSG00000067082
KLF6	KLF6_HUMAN	C2H2 ZF	HepG2	ENCFF266IKT	ENSG00000067082
KLF7	KLF7_HUMAN	C2H2 ZF	HEK293	ENCFF172UYR	ENSG00000118263
KLF7	KLF7_HUMAN	C2H2 ZF	HEK293	ENCFF918HBF	ENSG00000118263
KLF7	KLF7_HUMAN	C2H2 ZF	HEK293	SRR3083117	ENSG00000118263
KLF7	KLF7_HUMAN	C2H2 ZF	HEK293	SRR3083116	ENSG00000118263
KLF8	KLF8_HUMAN	C2H2 ZF	HEK293	ENCFF377HHK	ENSG00000102349
KLF8	KLF8_HUMAN	C2H2 ZF	HEK293	ENCFF542VGH	ENSG00000102349
KLF9	KLF9_HUMAN	C2H2 ZF	HEK293	ENCFF303OPV	ENSG00000119138
KLF9	KLF9_HUMAN	C2H2 ZF	HEK293	ENCFF580LFA	ENSG00000119138
KLF9	KLF9_HUMAN	C2H2 ZF	HepG2	ENCFF028QZW	ENSG00000119138
KLF9	KLF9_HUMAN	C2H2 ZF	HepG2	ENCFF507NBQ	ENSG00000119138
LBX2	LBX2_HUMAN	Homeodomain	HepG2	ENCFF174LJK	ENSG00000179528
LBX2	LBX2_HUMAN	Homeodomain	HepG2	ENCFF005BQJ	ENSG00000179528
LCOR	LCOR_HUMAN	Pipsqueak	HepG2	ENCFF675MXL	ENSG00000196233
LCOR	LCOR_HUMAN	Pipsqueak	HepG2	ENCFF386WDR	ENSG00000196233
LCORL	LCORL_HUMAN	Pipsqueak	HepG2	ENCFF165BTJ	ENSG00000178177
LCORL	LCORL_HUMAN	Pipsqueak	HepG2	ENCFF034KOM	ENSG00000178177
LCORL	LCORL_HUMAN	Pipsqueak	HepG2	ENCFF738SPX	ENSG00000178177
LCORL	LCORL_HUMAN	Pipsqueak	HepG2	ENCFF030QZI	ENSG00000178177
LEF1	LEF1_HUMAN	HMG/Sox	K562	ENCFF178YFO	ENSG00000138795
LEF1	LEF1_HUMAN	HMG/Sox	K562	ENCFF605ZNL	ENSG00000138795
LEF1	LEF1_HUMAN	HMG/Sox	HEK293	ENCFF889PAN	ENSG00000138795
LEF1	LEF1_HUMAN	HMG/Sox	HEK293	ENCFF457VMK	ENSG00000138795
LEF1	LEF1_HUMAN	HMG/Sox	K562	ENCFF347QZM	ENSG00000138795
LEF1	LEF1_HUMAN	HMG/Sox	K562	ENCFF933HFV	ENSG00000138795
LIN54	LIN54_HUMAN	TCR/CxC	HepG2	ENCFF280XZL	ENSG00000189308
LIN54	LIN54_HUMAN	TCR/CxC	HepG2	ENCFF041HUX	ENSG00000189308
MAFF	MAFF_HUMAN	bZIP	HepG2	ENCFF991ICQ	ENSG00000185022
MAFF	MAFF_HUMAN	bZIP	K562	ENCFF589IXE	ENSG00000185022
MAFF	MAFF_HUMAN	bZIP	HeLa-S3	ENCFF387WOS	ENSG00000185022
MAFF	MAFF_HUMAN	bZIP	HepG2	ENCFF728VLB	ENSG00000185022
MAFF	MAFF_HUMAN	bZIP	HeLa-S3	ENCFF010EXG	ENSG00000185022
MAFF	MAFF_HUMAN	bZIP	K562	ENCFF097GYE	ENSG00000185022
MAFG	MAFG_HUMAN	bZIP	K562	ENCFF253HOC	ENSG00000197063
MAFG	MAFG_HUMAN	bZIP	K562	ENCFF773DBT	ENSG00000197063
MAFK	MAFK_HUMAN	bZIP	HeLa-S3	ENCFF982EYL	ENSG00000198517
MAFK	MAFK_HUMAN	bZIP	GM12878	ENCFF116MDP	ENSG00000198517
MAFK	MAFK_HUMAN	bZIP	GM12878	ENCFF363SJZ	ENSG00000198517
MAFK	MAFK_HUMAN	bZIP	GM12878	ENCFF902JQQ	ENSG00000198517
MAFK	MAFK_HUMAN	bZIP	HeLa-S3	ENCFF311TXI	ENSG00000198517
MAFK	MAFK_HUMAN	bZIP	H1	ENCFF552FKA	ENSG00000198517
MAFK	MAFK_HUMAN	bZIP	H1	ENCFF641ONS	ENSG00000198517
MAFK	MAFK_HUMAN	bZIP	HeLa-S3	ENCFF490YHN	ENSG00000198517
MAFK	MAFK_HUMAN	bZIP	HepG2	ENCFF326SGF	ENSG00000198517
MAFK	MAFK_HUMAN	bZIP	HepG2	ENCFF755GBM	ENSG00000198517
MAFK	MAFK_HUMAN	bZIP	K562	ENCFF719OIE	ENSG00000198517
MAFK	MAFK_HUMAN	bZIP	HepG2	ENCFF310RSH	ENSG00000198517
MAFK	MAFK_HUMAN	bZIP	HeLa-S3	ENCFF161SWW	ENSG00000198517
MAFK	MAFK_HUMAN	bZIP	K562	ENCFF852HSQ	ENSG00000198517
MAFK	MAFK_HUMAN	bZIP	GM12878	ENCFF528OSH	ENSG00000198517
MAFK	MAFK_HUMAN	bZIP	HepG2	ENCFF420BSH	ENSG00000198517
MAX	MAX_HUMAN	bHLH	HepG2	ENCFF956AAA	ENSG00000125952
MAX	MAX_HUMAN	bHLH	K562	ENCFF178VEA	ENSG00000125952
MAX	MAX_HUMAN	bHLH	H1	ENCFF676ZPL	ENSG00000125952
MAX	MAX_HUMAN	bHLH	HepG2	ENCFF675JRZ	ENSG00000125952
MAX	MAX_HUMAN	bHLH	GM12878	ENCFF158TTY	ENSG00000125952
MAX	MAX_HUMAN	bHLH	GM12878	ENCFF577KAH	ENSG00000125952
MAX	MAX_HUMAN	bHLH	K562	ENCFF635HIS	ENSG00000125952
MAX	MAX_HUMAN	bHLH	K562	ENCFF797FEY	ENSG00000125952
MAX	MAX_HUMAN	bHLH	K562	ENCFF360QBV	ENSG00000125952
MAX	MAX_HUMAN	bHLH	HepG2	ENCFF388QKQ	ENSG00000125952
MAX	MAX_HUMAN	bHLH	H1	ENCFF853IGP	ENSG00000125952
MAZ	MAZ_HUMAN	C2H2 ZF	HepG2	ENCFF772LQP	ENSG00000103495
MAZ	MAZ_HUMAN	C2H2 ZF	K562	ENCFF103RBU	ENSG00000103495
MAZ	MAZ_HUMAN	C2H2 ZF	GM12878	ENCFF352KKZ	ENSG00000103495
MAZ	MAZ_HUMAN	C2H2 ZF	HepG2	ENCFF932DKG	ENSG00000103495
MAZ	MAZ_HUMAN	C2H2 ZF	HepG2	ENCFF147JLU	ENSG00000103495
MAZ	MAZ_HUMAN	C2H2 ZF	K562	ENCFF657FHB	ENSG00000103495
MAZ	MAZ_HUMAN	C2H2 ZF	K562	ENCFF281OXP	ENSG00000103495
MAZ	MAZ_HUMAN	C2H2 ZF	K562	ENCFF966GGG	ENSG00000103495
MAZ	MAZ_HUMAN	C2H2 ZF	HEK293	SRR3083203	ENSG00000103495
MAZ	MAZ_HUMAN	C2H2 ZF	HepG2	ENCFF528NNZ	ENSG00000103495
MAZ	MAZ_HUMAN	C2H2 ZF	GM12878	ENCFF406RXQ	ENSG00000103495
MAZ	MAZ_HUMAN	C2H2 ZF	HEK293	ENCFF663TTK	ENSG00000103495
MAZ	MAZ_HUMAN	C2H2 ZF	HEK293	ENCFF603XMK	ENSG00000103495
MAZ	MAZ_HUMAN	C2H2 ZF	HEK293	SRR3083202	ENSG00000103495
MEF2A	MEF2A_HUMAN	MADS box	K562	ENCFF401BQM	ENSG00000068305
MEF2A	MEF2A_HUMAN	MADS box	HepG2	ENCFF270GKZ	ENSG00000068305
MEF2A	MEF2A_HUMAN	MADS box	K562	ENCFF850FRG	ENSG00000068305
MEF2A	MEF2A_HUMAN	MADS box	HepG2	ENCFF640CTK	ENSG00000068305
MEF2A	MEF2A_HUMAN	MADS box	GM12878	ENCFF476CBG	ENSG00000068305
MEF2A	MEF2A_HUMAN	MADS box	GM12878	ENCFF510YAI	ENSG00000068305
MEF2B	MEF2B_HUMAN	MADS box	GM12878	ENCFF542XCL	ENSG00000213999
MEF2B	MEF2B_HUMAN	MADS box	GM12878	ENCFF549AQZ	ENSG00000213999
MEF2C	MEF2C_HUMAN	MADS box	GM12878	ENCFF191UHV	ENSG00000081189
MEF2C	MEF2C_HUMAN	MADS box	GM12878	ENCFF665BAJ	ENSG00000081189
MEF2D	MEF2D_HUMAN	MADS box	K562	ENCFF662HRL	ENSG00000116604
MEF2D	MEF2D_HUMAN	MADS box	K562	ENCFF047IWR	ENSG00000116604
MEIS2	MEIS2_HUMAN	Homeodomain	K562	ENCFF796CGI	ENSG00000134138
MEIS2	MEIS2_HUMAN	Homeodomain	K562	ENCFF031GGC	ENSG00000134138
MGA	MGAP_HUMAN	T-box	K562	ENCFF066JMV	ENSG00000174197
MGA	MGAP_HUMAN	T-box	K562	ENCFF330XAC	ENSG00000174197
MITF	MITF_HUMAN	bHLH	K562	ENCFF983RUX	ENSG00000187098
MITF	MITF_HUMAN	bHLH	K562	ENCFF778KCK	ENSG00000187098
MITF	MITF_HUMAN	bHLH	K562	ENCFF677BBS	ENSG00000187098
MITF	MITF_HUMAN	bHLH	K562	ENCFF462VNN	ENSG00000187098
MIXL1	MIXL1_HUMAN	Homeodomain	HepG2	ENCFF862HYK	ENSG00000185155
MIXL1	MIXL1_HUMAN	Homeodomain	HepG2	ENCFF567OGN	ENSG00000185155
MLX	MLX_HUMAN	bHLH	HepG2	ENCFF707MEF	ENSG00000108788
MLX	MLX_HUMAN	bHLH	HepG2	ENCFF405FFP	ENSG00000108788
MNT	MNT_HUMAN	bHLH	K562	ENCFF036IOO	ENSG00000070444
MNT	MNT_HUMAN	bHLH	HepG2	ENCFF369YVA	ENSG00000070444
MNT	MNT_HUMAN	bHLH	HepG2	ENCFF510TME	ENSG00000070444
MNT	MNT_HUMAN	bHLH	K562	ENCFF358HOW	ENSG00000070444
MNT	MNT_HUMAN	bHLH	HepG2	ENCFF761YGL	ENSG00000070444
MNT	MNT_HUMAN	bHLH	K562	ENCFF803TYM	ENSG00000070444
MNT	MNT_HUMAN	bHLH	K562	ENCFF698VVG	ENSG00000070444
MNT	MNT_HUMAN	bHLH	K562	ENCFF767FRB	ENSG00000070444
MNT	MNT_HUMAN	bHLH	K562	ENCFF911BGV	ENSG00000070444
MNX1	MNX1_HUMAN	Homeodomain	HepG2	ENCFF365HGQ	ENSG00000130675
MNX1	MNX1_HUMAN	Homeodomain	HepG2	ENCFF314HGZ	ENSG00000130675
MTF1	MTF1_HUMAN	C2H2 ZF	HepG2	ENCFF826THE	ENSG00000188786
MTF1	MTF1_HUMAN	C2H2 ZF	HepG2	ENCFF343LAQ	ENSG00000188786
MXD1	MAD1_HUMAN	bHLH	HepG2	ENCFF242NAX	ENSG00000059728
MXD1	MAD1_HUMAN	bHLH	HepG2	ENCFF523MXG	ENSG00000059728
MXI1	MXI1_HUMAN	bHLH	GM12878	ENCFF377YXP	ENSG00000119950
MXI1	MXI1_HUMAN	bHLH	K562	ENCFF726UVN	ENSG00000119950
MXI1	MXI1_HUMAN	bHLH	H1	ENCFF177BJF	ENSG00000119950
MXI1	MXI1_HUMAN	bHLH	H1	ENCFF995WDJ	ENSG00000119950
MXI1	MXI1_HUMAN	bHLH	GM12878	ENCFF169JOK	ENSG00000119950
MXI1	MXI1_HUMAN	bHLH	K562	ENCFF388QNA	ENSG00000119950
MYBL2	MYBB_HUMAN	Myb/SANT	K562	ENCFF298ZEH	ENSG00000101057
MYBL2	MYBB_HUMAN	Myb/SANT	HepG2	ENCFF560YWU	ENSG00000101057
MYBL2	MYBB_HUMAN	Myb/SANT	HepG2	ENCFF687KRM	ENSG00000101057
MYBL2	MYBB_HUMAN	Myb/SANT	K562	ENCFF591ADX	ENSG00000101057
MYBL2	MYBB_HUMAN	Myb/SANT	HepG2	ENCFF200PFF	ENSG00000101057
MYBL2	MYBB_HUMAN	Myb/SANT	HepG2	ENCFF056WAK	ENSG00000101057
MYC	MYC_HUMAN	bHLH	K562	ENCFF641HZR	ENSG00000136997
MYC	MYC_HUMAN	bHLH	K562	ENCFF006GQZ	ENSG00000136997
MYC	MYC_HUMAN	bHLH	HeLa-S3	ENCFF736JCX	ENSG00000136997
MYC	MYC_HUMAN	bHLH	H1	ENCFF649OHT	ENSG00000136997
MYC	MYC_HUMAN	bHLH	H1	ENCFF705LAV	ENSG00000136997
MYC	MYC_HUMAN	bHLH	K562	ENCFF440DMK	ENSG00000136997
MYC	MYC_HUMAN	bHLH	H1	ENCFF503VEU	ENSG00000136997
MYC	MYC_HUMAN	bHLH	HepG2	ENCFF572EKC	ENSG00000136997
MYC	MYC_HUMAN	bHLH	HeLa-S3	ENCFF393ULV	ENSG00000136997
MYC	MYC_HUMAN	bHLH	K562	ENCFF826IIW	ENSG00000136997
MYC	MYC_HUMAN	bHLH	HepG2	ENCFF398GCQ	ENSG00000136997
MYC	MYC_HUMAN	bHLH	K562	ENCFF936OBZ	ENSG00000136997
MYC	MYC_HUMAN	bHLH	HepG2	ENCFF263DIF	ENSG00000136997
MYNN	MYNN_HUMAN	C2H2 ZF	K562	ENCFF499QOU	ENSG00000085274
MYNN	MYNN_HUMAN	C2H2 ZF	K562	ENCFF726OAP	ENSG00000085274
MYNN	MYNN_HUMAN	C2H2 ZF	HEK293	ENCFF027YWU	ENSG00000085274
MYNN	MYNN_HUMAN	C2H2 ZF	HEK293	ENCFF229KVP	ENSG00000085274
MYNN	MYNN_HUMAN	C2H2 ZF	HEK293	SRR3083370	ENSG00000085274
MYNN	MYNN_HUMAN	C2H2 ZF	HepG2	ENCFF233NDH	ENSG00000085274
MYNN	MYNN_HUMAN	C2H2 ZF	HepG2	ENCFF808ZZE	ENSG00000085274
MYNN	MYNN_HUMAN	C2H2 ZF	K562	ENCFF179DZP	ENSG00000085274
MYNN	MYNN_HUMAN	C2H2 ZF	HEK293	SRR3083369	ENSG00000085274
MYNN	MYNN_HUMAN	C2H2 ZF	K562	ENCFF022IWG	ENSG00000085274
MYRF	MYRF_HUMAN	Ndt80/PhoG	HepG2	ENCFF239NEJ	ENSG00000124920
MYRF	MYRF_HUMAN	Ndt80/PhoG	HepG2	ENCFF603ARU	ENSG00000124920
MZF1	MZF1_HUMAN	C2H2 ZF	HEK293	SRR3083172	ENSG00000099326
MZF1	MZF1_HUMAN	C2H2 ZF	HEK293	ENCFF126KYT	ENSG00000099326
MZF1	MZF1_HUMAN	C2H2 ZF	HEK293	SRR3083173	ENSG00000099326
MZF1	MZF1_HUMAN	C2H2 ZF	HEK293	SRR1370902	ENSG00000099326
MZF1	MZF1_HUMAN	C2H2 ZF	HEK293	ENCFF775RIR	ENSG00000099326
NANOG	NANOG_HUMAN	Homeodomain	H1	ENCFF309DIF	ENSG00000111704
NEUROD1	NDF1_HUMAN	bHLH	K562	ENCFF391TOS	ENSG00000162992
NEUROD1	NDF1_HUMAN	bHLH	K562	ENCFF104FDK	ENSG00000162992
NFAT5	NFAT5_HUMAN	Rel	HepG2	ENCFF283DYM	ENSG00000102908
NFAT5	NFAT5_HUMAN	Rel	HepG2	ENCFF506GXV	ENSG00000102908
NFATC1	NFAC1_HUMAN	Rel	GM12878	ENCFF983YCI	ENSG00000131196
NFATC1	NFAC1_HUMAN	Rel	GM12878	ENCFF207QTV	ENSG00000131196
NFATC3	NFAC3_HUMAN	Rel	GM12878	ENCFF034ZKO	ENSG00000072736
NFATC3	NFAC3_HUMAN	Rel	K562	ENCFF221GWS	ENSG00000072736
NFATC3	NFAC3_HUMAN	Rel	K562	ENCFF279QAV	ENSG00000072736
NFATC3	NFAC3_HUMAN	Rel	K562	ENCFF412AMR	ENSG00000072736
NFATC3	NFAC3_HUMAN	Rel	GM12878	ENCFF599RWY	ENSG00000072736
NFATC3	NFAC3_HUMAN	Rel	K562	ENCFF059NNP	ENSG00000072736
NFE2	NFE2_HUMAN	bZIP	HepG2	ENCFF445CMG	ENSG00000123405
NFE2	NFE2_HUMAN	bZIP	K562	ENCFF581SOT	ENSG00000123405
NFE2	NFE2_HUMAN	bZIP	K562	ENCFF945TUI	ENSG00000123405
NFE2	NFE2_HUMAN	bZIP	HepG2	ENCFF228LGM	ENSG00000123405
NFE2	NFE2_HUMAN	bZIP	K562	ENCFF187ZET	ENSG00000123405
NFE2	NFE2_HUMAN	bZIP	K562	ENCFF198RTF	ENSG00000123405
NFE2L2	NF2L2_HUMAN	bZIP	HepG2	ENCFF421XBU	ENSG00000116044
NFE2L2	NF2L2_HUMAN	bZIP	HeLa-S3	ENCFF068LXE	ENSG00000116044
NFE2L2	NF2L2_HUMAN	bZIP	HeLa-S3	ENCFF686TXK	ENSG00000116044
NFE2L2	NF2L2_HUMAN	bZIP	HepG2	ENCFF063AFU	ENSG00000116044
NFIA	NFIA_HUMAN	SMAD	HepG2	ENCFF109RLL	ENSG00000162599
NFIA	NFIA_HUMAN	SMAD	HepG2	ENCFF290GQR	ENSG00000162599
NFIC	NFIC_HUMAN	SMAD	K562	ENCFF059AYM	ENSG00000141905
NFIC	NFIC_HUMAN	SMAD	HepG2	ENCFF016SOS	ENSG00000141905
NFIC	NFIC_HUMAN	SMAD	K562	ENCFF272DYC	ENSG00000141905
NFIC	NFIC_HUMAN	SMAD	GM12878	ENCFF261PTK	ENSG00000141905
NFIC	NFIC_HUMAN	SMAD	GM12878	ENCFF838XZA	ENSG00000141905
NFIC	NFIC_HUMAN	SMAD	HepG2	ENCFF520BHR	ENSG00000141905
NFIL3	NFIL3_HUMAN	bZIP	HepG2	ENCFF847EMM	ENSG00000165030
NFIL3	NFIL3_HUMAN	bZIP	HepG2	ENCFF431XUQ	ENSG00000165030
NFKB2	NFKB2_HUMAN	Rel	HepG2	ENCFF838BEB	ENSG00000077150
NFKB2	NFKB2_HUMAN	Rel	HepG2	ENCFF647HLV	ENSG00000077150
NFYA	NFYA_HUMAN	CBF/NF-Y	HepG2	ENCFF914TCP	ENSG00000001167
NFYA	NFYA_HUMAN	CBF/NF-Y	K562	ENCFF818QIJ	ENSG00000001167
NFYA	NFYA_HUMAN	CBF/NF-Y	GM12878	ENCFF595NGV	ENSG00000001167
NFYA	NFYA_HUMAN	CBF/NF-Y	K562	ENCFF363BPK	ENSG00000001167
NFYA	NFYA_HUMAN	CBF/NF-Y	GM12878	ENCFF280SUM	ENSG00000001167
NFYA	NFYA_HUMAN	CBF/NF-Y	HepG2	ENCFF994KCR	ENSG00000001167
NFYB	NFYB_HUMAN	Unknown	GM12878	ENCFF347TBE	ENSG00000120837
NFYB	NFYB_HUMAN	Unknown	HepG2	ENCFF938DNJ	ENSG00000120837
NFYB	NFYB_HUMAN	Unknown	HepG2	ENCFF282QNY	ENSG00000120837
NFYB	NFYB_HUMAN	Unknown	K562	ENCFF817VBY	ENSG00000120837
NFYB	NFYB_HUMAN	Unknown	GM12878	ENCFF920UGA	ENSG00000120837
NFYB	NFYB_HUMAN	Unknown	K562	ENCFF267XWV	ENSG00000120837
NFYC	NFYC_HUMAN	Unknown	HepG2	ENCFF049VHY	ENSG00000066136
NFYC	NFYC_HUMAN	Unknown	HepG2	ENCFF379WXQ	ENSG00000066136
NKX3-1	NKX31_HUMAN	Homeodomain	HepG2	ENCFF914JRP	ENSG00000167034
NKX3-1	NKX31_HUMAN	Homeodomain	HepG2	ENCFF474QEK	ENSG00000167034
NR1H2	NR1H2_HUMAN	Nuclear receptor	K562	ENCFF919KUU	ENSG00000131408
NR1H2	NR1H2_HUMAN	Nuclear receptor	K562	ENCFF590NAX	ENSG00000131408
NR2C1	NR2C1_HUMAN	Nuclear receptor	K562	ENCFF096KBP	ENSG00000120798
NR2C1	NR2C1_HUMAN	Nuclear receptor	K562	ENCFF149WGG	ENSG00000120798
NR2C1	NR2C1_HUMAN	Nuclear receptor	K562	ENCFF315DCZ	ENSG00000120798
NR2C1	NR2C1_HUMAN	Nuclear receptor	K562	ENCFF285CII	ENSG00000120798
NR2C2	NR2C2_HUMAN	Nuclear receptor	K562	ENCFF078BWN	ENSG00000177463
NR2C2	NR2C2_HUMAN	Nuclear receptor	HepG2	ENCFF656UOH	ENSG00000177463
NR2C2	NR2C2_HUMAN	Nuclear receptor	GM12878	ENCFF199XSZ	ENSG00000177463
NR2C2	NR2C2_HUMAN	Nuclear receptor	K562	ENCFF771NSF	ENSG00000177463
NR2C2	NR2C2_HUMAN	Nuclear receptor	GM12878	ENCFF485BYB	ENSG00000177463
NR2F1	COT1_HUMAN	Nuclear receptor	HepG2	ENCFF379MUZ	ENSG00000175745
NR2F1	COT1_HUMAN	Nuclear receptor	K562	ENCFF550IUC	ENSG00000175745
NR2F1	COT1_HUMAN	Nuclear receptor	GM12878	ENCFF320FKI	ENSG00000175745
NR2F1	COT1_HUMAN	Nuclear receptor	HepG2	ENCFF178FQM	ENSG00000175745
NR2F1	COT1_HUMAN	Nuclear receptor	HepG2	ENCFF351APQ	ENSG00000175745
NR2F1	COT1_HUMAN	Nuclear receptor	GM12878	ENCFF282GMA	ENSG00000175745
NR2F1	COT1_HUMAN	Nuclear receptor	HepG2	ENCFF785WJN	ENSG00000175745
NR2F1	COT1_HUMAN	Nuclear receptor	K562	ENCFF284XYU	ENSG00000175745
NR2F2	COT2_HUMAN	Nuclear receptor	K562	ENCFF568RDF	ENSG00000185551
NR2F2	COT2_HUMAN	Nuclear receptor	K562	ENCFF665EXC	ENSG00000185551
NR2F6	NR2F6_HUMAN	Nuclear receptor	K562	ENCFF818GFM	ENSG00000160113
NR2F6	NR2F6_HUMAN	Nuclear receptor	HepG2	ENCFF399MTG	ENSG00000160113
NR2F6	NR2F6_HUMAN	Nuclear receptor	K562	ENCFF908MXL	ENSG00000160113
NR2F6	NR2F6_HUMAN	Nuclear receptor	HepG2	ENCFF140CDB	ENSG00000160113
NR2F6	NR2F6_HUMAN	Nuclear receptor	K562	ENCFF427XRZ	ENSG00000160113
NR2F6	NR2F6_HUMAN	Nuclear receptor	HepG2	ENCFF273SBT	ENSG00000160113
NR2F6	NR2F6_HUMAN	Nuclear receptor	HepG2	ENCFF471KSC	ENSG00000160113
NR2F6	NR2F6_HUMAN	Nuclear receptor	K562	ENCFF507UJN	ENSG00000160113
NR2F6	NR2F6_HUMAN	Nuclear receptor	K562	ENCFF954MPW	ENSG00000160113
NR2F6	NR2F6_HUMAN	Nuclear receptor	HepG2	ENCFF961NHN	ENSG00000160113
NR2F6	NR2F6_HUMAN	Nuclear receptor	K562	ENCFF173NZT	ENSG00000160113
NR2F6	NR2F6_HUMAN	Nuclear receptor	HepG2	ENCFF663YIV	ENSG00000160113
NR3C1	GCR_HUMAN	Nuclear receptor	K562	ENCFF228UIL	ENSG00000113580
NR3C1	GCR_HUMAN	Nuclear receptor	K562	ENCFF768DLZ	ENSG00000113580
NR3C1	GCR_HUMAN	Nuclear receptor	HepG2	ENCFF376IDO	ENSG00000113580
NR3C1	GCR_HUMAN	Nuclear receptor	K562	ENCFF196MMQ	ENSG00000113580
NR3C1	GCR_HUMAN	Nuclear receptor	HepG2	ENCFF312DRV	ENSG00000113580
NR3C1	GCR_HUMAN	Nuclear receptor	K562	ENCFF887EIG	ENSG00000113580
NR4A1	NR4A1_HUMAN	Nuclear receptor	K562	ENCFF786GEU	ENSG00000123358
NR4A1	NR4A1_HUMAN	Nuclear receptor	K562	ENCFF650RFL	ENSG00000123358
NR4A1	NR4A1_HUMAN	Nuclear receptor	K562	ENCFF602UAC	ENSG00000123358
NR4A1	NR4A1_HUMAN	Nuclear receptor	K562	ENCFF908PSF	ENSG00000123358
NR5A1	STF1_HUMAN	Nuclear receptor	HepG2	ENCFF977BKY	ENSG00000136931
NRF1	NRF1_HUMAN	Unknown	HepG2	ENCFF688NWX	ENSG00000106459
NRF1	NRF1_HUMAN	Unknown	K562	ENCFF564KCD	ENSG00000106459
NRF1	NRF1_HUMAN	Unknown	K562	ENCFF722LJA	ENSG00000106459
NRF1	NRF1_HUMAN	Unknown	GM12878	ENCFF910PTH	ENSG00000106459
NRF1	NRF1_HUMAN	Unknown	K562	ENCFF564CXM	ENSG00000106459
NRF1	NRF1_HUMAN	Unknown	HepG2	ENCFF101XWQ	ENSG00000106459
NRF1	NRF1_HUMAN	Unknown	HepG2	ENCFF332KBI	ENSG00000106459
NRF1	NRF1_HUMAN	Unknown	K562	ENCFF084WSP	ENSG00000106459
NRF1	NRF1_HUMAN	Unknown	K562	ENCFF337GMY	ENSG00000106459
NRF1	NRF1_HUMAN	Unknown	GM12878	ENCFF486EWS	ENSG00000106459
NRF1	NRF1_HUMAN	Unknown	K562	ENCFF821HMU	ENSG00000106459
NRF1	NRF1_HUMAN	Unknown	H1	ENCFF100HXA	ENSG00000106459
NRF1	NRF1_HUMAN	Unknown	H1	ENCFF060DJH	ENSG00000106459
NRL	NRL_HUMAN	bZIP	HepG2	ENCFF454GWJ	ENSG00000129535
NRL	NRL_HUMAN	bZIP	HepG2	ENCFF212CJC	ENSG00000129535
ONECUT1	HNF6_HUMAN	CUT; Homeodomain	HepG2	ENCFF541MWJ	ENSG00000169856
ONECUT1	HNF6_HUMAN	CUT; Homeodomain	HepG2	ENCFF533MQW	ENSG00000169856
ONECUT2	ONEC2_HUMAN	CUT; Homeodomain	HepG2	ENCFF191UOM	ENSG00000119547
ONECUT2	ONEC2_HUMAN	CUT; Homeodomain	HepG2	ENCFF095JVF	ENSG00000119547
OSR2	OSR2_HUMAN	C2H2 ZF	HEK293	ENCFF396LUF	ENSG00000164920
OSR2	OSR2_HUMAN	C2H2 ZF	HEK293	SRR3083273	ENSG00000164920
OSR2	OSR2_HUMAN	C2H2 ZF	HEK293	SRR3083274	ENSG00000164920
OSR2	OSR2_HUMAN	C2H2 ZF	HEK293	ENCFF159AJM	ENSG00000164920
PATZ1	PATZ1_HUMAN	C2H2 ZF; AT hook	HepG2	ENCFF399ZJO	ENSG00000100105
PATZ1	PATZ1_HUMAN	C2H2 ZF; AT hook	HepG2	ENCFF428HMJ	ENSG00000100105
PATZ1	PATZ1_HUMAN	C2H2 ZF; AT hook	HEK293	SRR3083358	ENSG00000100105
PATZ1	PATZ1_HUMAN	C2H2 ZF; AT hook	HEK293	ENCFF151ECV	ENSG00000100105
PATZ1	PATZ1_HUMAN	C2H2 ZF; AT hook	HEK293	ENCFF259ZGN	ENSG00000100105
PATZ1	PATZ1_HUMAN	C2H2 ZF; AT hook	HEK293	SRR3083357	ENSG00000100105
PAX5	PAX5_HUMAN	Paired box	GM12878	ENCFF475VQL	ENSG00000196092
PAX5	PAX5_HUMAN	Paired box	GM12878	ENCFF614SHU	ENSG00000196092
PAX5	PAX5_HUMAN	Paired box	GM12878	ENCFF275TPO	ENSG00000196092
PAX5	PAX5_HUMAN	Paired box	GM12878	ENCFF018FQW	ENSG00000196092
PAX8	PAX8_HUMAN	Paired box	GM12878	ENCFF946NSO	ENSG00000125618
PAX8	PAX8_HUMAN	Paired box	GM12878	ENCFF094RVF	ENSG00000125618
PBX3	PBX3_HUMAN	Homeodomain	GM12878	ENCFF845MYC	ENSG00000167081
PBX3	PBX3_HUMAN	Homeodomain	GM12878	ENCFF791EPM	ENSG00000167081
PKNOX1	PKNX1_HUMAN	Homeodomain	GM12878	ENCFF700PHB	ENSG00000160199
PKNOX1	PKNX1_HUMAN	Homeodomain	GM12878	ENCFF603RWK	ENSG00000160199
PKNOX1	PKNX1_HUMAN	Homeodomain	K562	ENCFF636IGK	ENSG00000160199
PKNOX1	PKNX1_HUMAN	Homeodomain	HEK293	ENCFF364TGY	ENSG00000160199
PKNOX1	PKNX1_HUMAN	Homeodomain	K562	ENCFF494OJC	ENSG00000160199
PKNOX1	PKNX1_HUMAN	Homeodomain	HEK293	ENCFF995ZRC	ENSG00000160199
POU2F2	PO2F2_HUMAN	Homeodomain; POU	GM12878	ENCFF376YKR	ENSG00000028277
POU2F2	PO2F2_HUMAN	Homeodomain; POU	GM12878	ENCFF381SOT	ENSG00000028277
POU2F2	PO2F2_HUMAN	Homeodomain; POU	GM12878	ENCFF928AKT	ENSG00000028277
PPARG	PPARG_HUMAN	Nuclear receptor	HepG2	ENCFF065ROU	ENSG00000132170
PPARG	PPARG_HUMAN	Nuclear receptor	HepG2	ENCFF913AGP	ENSG00000132170
PRDM1	PRDM1_HUMAN	C2H2 ZF	HEK293	ENCFF126ZGI	ENSG00000057657
PRDM1	PRDM1_HUMAN	C2H2 ZF	HEK293	SRR3083114	ENSG00000057657
PRDM1	PRDM1_HUMAN	C2H2 ZF	HEK293	SRR3083115	ENSG00000057657
PRDM1	PRDM1_HUMAN	C2H2 ZF	HEK293	ENCFF822FAY	ENSG00000057657
PRDM15	PRD15_HUMAN	C2H2 ZF	HepG2	ENCFF316NLS	ENSG00000141956
PRDM15	PRD15_HUMAN	C2H2 ZF	HepG2	ENCFF579APL	ENSG00000141956
PRDM4	PRDM4_HUMAN	C2H2 ZF	HEK293	ENCFF916TXZ	ENSG00000110851
PRDM4	PRDM4_HUMAN	C2H2 ZF	HEK293	ENCFF210DLI	ENSG00000110851
PRDM6	PRDM6_HUMAN	C2H2 ZF	HEK293	ENCFF643PRF	ENSG00000061455
PRDM6	PRDM6_HUMAN	C2H2 ZF	HEK293	SRR3083372	ENSG00000061455
PRDM6	PRDM6_HUMAN	C2H2 ZF	HEK293	ENCFF335GRT	ENSG00000061455
PRDM6	PRDM6_HUMAN	C2H2 ZF	HEK293	SRR3083371	ENSG00000061455
PRDM9	PRDM9_HUMAN	C2H2 ZF	HEK293	SRR5197035	ENSG00000164256
RARG	RARG_HUMAN	Nuclear receptor	HepG2	ENCFF019XXY	ENSG00000172819
RARG	RARG_HUMAN	Nuclear receptor	HepG2	ENCFF817IYI	ENSG00000172819
RBAK	RBAK_HUMAN	C2H2 ZF	HEK293	ENCFF658VID	ENSG00000146587
RBAK	RBAK_HUMAN	C2H2 ZF	HEK293	ENCFF434TKE	ENSG00000146587
RBAK	RBAK_HUMAN	C2H2 ZF	HEK293	SRR5197036	ENSG00000146587
RBPJ	SUH_HUMAN	CSL	HepG2	ENCFF372TQJ	ENSG00000168214
RBPJ	SUH_HUMAN	CSL	HepG2	ENCFF645ARX	ENSG00000168214
RELA	TF65_HUMAN	Rel	K562	ENCFF158BYF	ENSG00000173039
RELA	TF65_HUMAN	Rel	K562	ENCFF557QLG	ENSG00000173039
RELA	TF65_HUMAN	Rel	HepG2	ENCFF827ASV	ENSG00000173039
RELA	TF65_HUMAN	Rel	HepG2	ENCFF170HCI	ENSG00000173039
RELB	RELB_HUMAN	Rel	GM12878	ENCFF869PJB	ENSG00000104856
RELB	RELB_HUMAN	Rel	GM12878	ENCFF476WPJ	ENSG00000104856
REST	REST_HUMAN	C2H2 ZF	GM12878	ENCFF569QEN	ENSG00000084093
REST	REST_HUMAN	C2H2 ZF	HepG2	ENCFF288XYC	ENSG00000084093
REST	REST_HUMAN	C2H2 ZF	GM12878	ENCFF455QSR	ENSG00000084093
REST	REST_HUMAN	C2H2 ZF	HEK293	ENCFF306VSK	ENSG00000084093
REST	REST_HUMAN	C2H2 ZF	HepG2	ENCFF291BBG	ENSG00000084093
REST	REST_HUMAN	C2H2 ZF	HepG2	ENCFF833ZLA	ENSG00000084093
REST	REST_HUMAN	C2H2 ZF	HEK293	ENCFF986TQA	ENSG00000084093
REST	REST_HUMAN	C2H2 ZF	GM12878	ENCFF876KTI	ENSG00000084093
REST	REST_HUMAN	C2H2 ZF	HepG2	ENCFF195HUS	ENSG00000084093
REST	REST_HUMAN	C2H2 ZF	K562	ENCFF253JTJ	ENSG00000084093
REST	REST_HUMAN	C2H2 ZF	K562	ENCFF505TWV	ENSG00000084093
REST	REST_HUMAN	C2H2 ZF	GM12878	ENCFF894EID	ENSG00000084093
REST	REST_HUMAN	C2H2 ZF	H1	ENCFF277PVA	ENSG00000084093
REST	REST_HUMAN	C2H2 ZF	K562	ENCFF268CBK	ENSG00000084093
REST	REST_HUMAN	C2H2 ZF	H1	ENCFF031TYH	ENSG00000084093
REST	REST_HUMAN	C2H2 ZF	HepG2	ENCFF701RBP	ENSG00000084093
REST	REST_HUMAN	C2H2 ZF	HepG2	ENCFF729GEX	ENSG00000084093
REST	REST_HUMAN	C2H2 ZF	K562	ENCFF204TUQ	ENSG00000084093
REST	REST_HUMAN	C2H2 ZF	K562	ENCFF546IMN	ENSG00000084093
REST	REST_HUMAN	C2H2 ZF	HeLa-S3	ENCFF754IAO	ENSG00000084093
REST	REST_HUMAN	C2H2 ZF	K562	ENCFF836KET	ENSG00000084093
REST	REST_HUMAN	C2H2 ZF	HeLa-S3	ENCFF355WAL	ENSG00000084093
REST	REST_HUMAN	C2H2 ZF	H1	ENCFF312WAT	ENSG00000084093
REST	REST_HUMAN	C2H2 ZF	H1	ENCFF696GNV	ENSG00000084093
RFX1	RFX1_HUMAN	RFX	HepG2	ENCFF740KXF	ENSG00000132005
RFX1	RFX1_HUMAN	RFX	K562	ENCFF183MSQ	ENSG00000132005
RFX1	RFX1_HUMAN	RFX	K562	ENCFF837ZOY	ENSG00000132005
RFX1	RFX1_HUMAN	RFX	HepG2	ENCFF958OLE	ENSG00000132005
RFX1	RFX1_HUMAN	RFX	K562	ENCFF490ICL	ENSG00000132005
RFX1	RFX1_HUMAN	RFX	K562	ENCFF871KNP	ENSG00000132005
RFX3	RFX3_HUMAN	RFX	HepG2	ENCFF553QXD	ENSG00000080298
RFX3	RFX3_HUMAN	RFX	HepG2	ENCFF685WAA	ENSG00000080298
RFX5	RFX5_HUMAN	RFX	H1	ENCFF259GVS	ENSG00000143390
RFX5	RFX5_HUMAN	RFX	K562	ENCFF524SJJ	ENSG00000143390
RFX5	RFX5_HUMAN	RFX	GM12878	ENCFF086GHN	ENSG00000143390
RFX5	RFX5_HUMAN	RFX	HepG2	ENCFF569JCK	ENSG00000143390
RFX5	RFX5_HUMAN	RFX	K562	ENCFF230AXK	ENSG00000143390
RFX5	RFX5_HUMAN	RFX	GM12878	ENCFF707BSC	ENSG00000143390
RFX5	RFX5_HUMAN	RFX	HepG2	ENCFF380VYQ	ENSG00000143390
RFX5	RFX5_HUMAN	RFX	H1	ENCFF471WJE	ENSG00000143390
RORA	RORA_HUMAN	Nuclear receptor	HepG2	ENCFF616KXC	ENSG00000069667
RORA	RORA_HUMAN	Nuclear receptor	HepG2	ENCFF898MLZ	ENSG00000069667
RUNX1	RUNX1_HUMAN	Runt	K562	ENCFF812KIP	ENSG00000159216
RUNX1	RUNX1_HUMAN	Runt	K562	ENCFF548STV	ENSG00000159216
RUNX1	RUNX1_HUMAN	Runt	K562	ENCFF011XRF	ENSG00000159216
RUNX1	RUNX1_HUMAN	Runt	K562	ENCFF350NUJ	ENSG00000159216
RUNX3	RUNX3_HUMAN	Runt	GM12878	ENCFF884LEJ	ENSG00000020633
RUNX3	RUNX3_HUMAN	Runt	GM12878	ENCFF579PRC	ENSG00000020633
RXRA	RXRA_HUMAN	Nuclear receptor	HepG2	ENCFF199GHD	ENSG00000186350
RXRA	RXRA_HUMAN	Nuclear receptor	H1	ENCFF361FRE	ENSG00000186350
RXRA	RXRA_HUMAN	Nuclear receptor	GM12878	ENCFF713PKK	ENSG00000186350
RXRA	RXRA_HUMAN	Nuclear receptor	HepG2	ENCFF333LDV	ENSG00000186350
RXRA	RXRA_HUMAN	Nuclear receptor	GM12878	ENCFF924KUA	ENSG00000186350
RXRA	RXRA_HUMAN	Nuclear receptor	H1	ENCFF816OHX	ENSG00000186350
SCRT1	SCRT1_HUMAN	C2H2 ZF	HEK293	ENCFF948DEA	ENSG00000261678
SCRT1	SCRT1_HUMAN	C2H2 ZF	HEK293	SRR3083340	ENSG00000261678
SCRT1	SCRT1_HUMAN	C2H2 ZF	HEK293	ENCFF282CAW	ENSG00000261678
SCRT1	SCRT1_HUMAN	C2H2 ZF	HEK293	SRR3083339	ENSG00000261678
SCRT2	SCRT2_HUMAN	C2H2 ZF	HEK293	ENCFF946HGR	ENSG00000215397
SCRT2	SCRT2_HUMAN	C2H2 ZF	HEK293	ENCFF667QVL	ENSG00000215397
SIX1	SIX1_HUMAN	Homeodomain	HepG2	ENCFF758XDH	ENSG00000126778
SIX1	SIX1_HUMAN	Homeodomain	HepG2	ENCFF368WHW	ENSG00000126778
SIX4	SIX4_HUMAN	Homeodomain	HepG2	ENCFF977MKU	ENSG00000100625
SIX4	SIX4_HUMAN	Homeodomain	HepG2	ENCFF389RNU	ENSG00000100625
SIX5	SIX5_HUMAN	Homeodomain	H1	ENCFF892YBG	ENSG00000177045
SIX5	SIX5_HUMAN	Homeodomain	GM12878	ENCFF707RRY	ENSG00000177045
SIX5	SIX5_HUMAN	Homeodomain	K562	ENCFF331BZT	ENSG00000177045
SIX5	SIX5_HUMAN	Homeodomain	GM12878	ENCFF971KJA	ENSG00000177045
SIX5	SIX5_HUMAN	Homeodomain	K562	ENCFF584HKJ	ENSG00000177045
SIX5	SIX5_HUMAN	Homeodomain	H1	ENCFF588EKB	ENSG00000177045
SMAD3	SMAD3_HUMAN	SMAD	HepG2	ENCFF314KEV	ENSG00000166949
SMAD3	SMAD3_HUMAN	SMAD	HepG2	ENCFF111LCX	ENSG00000166949
SMAD4	SMAD4_HUMAN	SMAD	HepG2	ENCFF448PRG	ENSG00000141646
SMAD4	SMAD4_HUMAN	SMAD	HepG2	ENCFF428YKP	ENSG00000141646
SMAD5	SMAD5_HUMAN	SMAD	GM12878	ENCFF346SPJ	ENSG00000113658
SMAD5	SMAD5_HUMAN	SMAD	GM12878	ENCFF386SPJ	ENSG00000113658
SMAD5	SMAD5_HUMAN	SMAD	K562	ENCFF412DRO	ENSG00000113658
SMAD5	SMAD5_HUMAN	SMAD	K562	ENCFF033UID	ENSG00000113658
SNAI1	SNAI1_HUMAN	C2H2 ZF	HEK293	SRR3083118	ENSG00000124216
SNAI1	SNAI1_HUMAN	C2H2 ZF	HepG2	ENCFF309NCF	ENSG00000124216
SNAI1	SNAI1_HUMAN	C2H2 ZF	HEK293	SRR3083120	ENSG00000124216
SNAI1	SNAI1_HUMAN	C2H2 ZF	HEK293	SRR3083119	ENSG00000124216
SNAI1	SNAI1_HUMAN	C2H2 ZF	HEK293	SRR3083122	ENSG00000124216
SNAI1	SNAI1_HUMAN	C2H2 ZF	HEK293	SRR3083123	ENSG00000124216
SNAI1	SNAI1_HUMAN	C2H2 ZF	HepG2	ENCFF472SHA	ENSG00000124216
SNAI1	SNAI1_HUMAN	C2H2 ZF	HEK293	SRR3083121	ENSG00000124216
SOX13	SOX13_HUMAN	HMG/Sox	HepG2	ENCFF818NIT	ENSG00000143842
SOX13	SOX13_HUMAN	HMG/Sox	HepG2	ENCFF010EFV	ENSG00000143842
SOX13	SOX13_HUMAN	HMG/Sox	HepG2	ENCFF908SPX	ENSG00000143842
SOX13	SOX13_HUMAN	HMG/Sox	HepG2	ENCFF924FTM	ENSG00000143842
SOX13	SOX13_HUMAN	HMG/Sox	HepG2	ENCFF548DUS	ENSG00000143842
SOX13	SOX13_HUMAN	HMG/Sox	HepG2	ENCFF699CPF	ENSG00000143842
SOX5	SOX5_HUMAN	HMG/Sox	HepG2	ENCFF425DTQ	ENSG00000134532
SOX5	SOX5_HUMAN	HMG/Sox	HepG2	ENCFF392ZYL	ENSG00000134532
SOX6	SOX6_HUMAN	HMG/Sox	HepG2	ENCFF475FUR	ENSG00000110693
SOX6	SOX6_HUMAN	HMG/Sox	HepG2	ENCFF235DTA	ENSG00000110693
SOX6	SOX6_HUMAN	HMG/Sox	K562	ENCFF508MVS	ENSG00000110693
SOX6	SOX6_HUMAN	HMG/Sox	K562	ENCFF022LJH	ENSG00000110693
SOX6	SOX6_HUMAN	HMG/Sox	HepG2	ENCFF076DBU	ENSG00000110693
SOX6	SOX6_HUMAN	HMG/Sox	HepG2	ENCFF767TEU	ENSG00000110693
SP1	SP1_HUMAN	C2H2 ZF	HEK293	ENCFF144OSY	ENSG00000185591
SP1	SP1_HUMAN	C2H2 ZF	HEK293	SRR3083125	ENSG00000185591
SP1	SP1_HUMAN	C2H2 ZF	HepG2	ENCFF021FFV	ENSG00000185591
SP1	SP1_HUMAN	C2H2 ZF	HepG2	ENCFF449IUJ	ENSG00000185591
SP1	SP1_HUMAN	C2H2 ZF	HEK293	SRR3083124	ENSG00000185591
SP1	SP1_HUMAN	C2H2 ZF	K562	ENCFF758LME	ENSG00000185591
SP1	SP1_HUMAN	C2H2 ZF	HEK293	ENCFF065ZXS	ENSG00000185591
SP1	SP1_HUMAN	C2H2 ZF	H1	ENCFF949TUZ	ENSG00000185591
SP1	SP1_HUMAN	C2H2 ZF	HepG2	ENCFF720ANK	ENSG00000185591
SP1	SP1_HUMAN	C2H2 ZF	K562	ENCFF595HJO	ENSG00000185591
SP1	SP1_HUMAN	C2H2 ZF	HepG2	ENCFF839JDE	ENSG00000185591
SP1	SP1_HUMAN	C2H2 ZF	K562	ENCFF487SUP	ENSG00000185591
SP1	SP1_HUMAN	C2H2 ZF	HepG2	ENCFF875FET	ENSG00000185591
SP1	SP1_HUMAN	C2H2 ZF	K562	ENCFF045AXI	ENSG00000185591
SP1	SP1_HUMAN	C2H2 ZF	H1	ENCFF346XVM	ENSG00000185591
SP1	SP1_HUMAN	C2H2 ZF	HepG2	ENCFF850TET	ENSG00000185591
SP2	SP2_HUMAN	C2H2 ZF	H1	ENCFF581JII	ENSG00000167182
SP2	SP2_HUMAN	C2H2 ZF	H1	ENCFF466ZYL	ENSG00000167182
SP2	SP2_HUMAN	C2H2 ZF	K562	ENCFF553GDL	ENSG00000167182
SP2	SP2_HUMAN	C2H2 ZF	HepG2	ENCFF499PEW	ENSG00000167182
SP2	SP2_HUMAN	C2H2 ZF	K562	ENCFF375CFX	ENSG00000167182
SP2	SP2_HUMAN	C2H2 ZF	HepG2	ENCFF249LHW	ENSG00000167182
SP2	SP2_HUMAN	C2H2 ZF	HEK293	SRR3083209	ENSG00000167182
SP2	SP2_HUMAN	C2H2 ZF	HEK293	SRR3083210	ENSG00000167182
SP2	SP2_HUMAN	C2H2 ZF	HEK293	ENCFF067KIS	ENSG00000167182
SP2	SP2_HUMAN	C2H2 ZF	HEK293	ENCFF615BCC	ENSG00000167182
SP3	SP3_HUMAN	C2H2 ZF	HEK293	ENCFF987ZJY	ENSG00000172845
SP3	SP3_HUMAN	C2H2 ZF	HEK293	ENCFF009XYU	ENSG00000172845
SP4	SP4_HUMAN	C2H2 ZF	HEK293	SRR3083211	ENSG00000105866
SP4	SP4_HUMAN	C2H2 ZF	HEK293	SRR3083215	ENSG00000105866
SP4	SP4_HUMAN	C2H2 ZF	HEK293	SRR3083216	ENSG00000105866
SP4	SP4_HUMAN	C2H2 ZF	HEK293	SRR3083213	ENSG00000105866
SP4	SP4_HUMAN	C2H2 ZF	HEK293	SRR3083214	ENSG00000105866
SP4	SP4_HUMAN	C2H2 ZF	H1	ENCFF899NMU	ENSG00000105866
SP4	SP4_HUMAN	C2H2 ZF	H1	ENCFF714FXJ	ENSG00000105866
SP4	SP4_HUMAN	C2H2 ZF	HEK293	SRR3083212	ENSG00000105866
SP5	SP5_HUMAN	C2H2 ZF	HepG2	ENCFF884YQM	ENSG00000204335
SP5	SP5_HUMAN	C2H2 ZF	HepG2	ENCFF340NFD	ENSG00000204335
SREBF1	SRBP1_HUMAN	bHLH	GM12878	ENCFF269VOK	ENSG00000072310
SREBF1	SRBP1_HUMAN	bHLH	K562	ENCFF405EME	ENSG00000072310
SREBF1	SRBP1_HUMAN	bHLH	GM12878	ENCFF177QCA	ENSG00000072310
SREBF1	SRBP1_HUMAN	bHLH	K562	ENCFF623PVZ	ENSG00000072310
SREBF2	SRBP2_HUMAN	bHLH	GM12878	ENCFF637TAF	ENSG00000198911
SREBF2	SRBP2_HUMAN	bHLH	K562	ENCFF264ZWL	ENSG00000198911
SREBF2	SRBP2_HUMAN	bHLH	HeLa-S3	ENCFF769PJV	ENSG00000198911
SREBF2	SRBP2_HUMAN	bHLH	GM12878	ENCFF154GZC	ENSG00000198911
SREBF2	SRBP2_HUMAN	bHLH	K562	ENCFF223FUU	ENSG00000198911
SREBF2	SRBP2_HUMAN	bHLH	HeLa-S3	ENCFF833PBO	ENSG00000198911
SRF	SRF_HUMAN	MADS box	HepG2	ENCFF743QME	ENSG00000112658
SRF	SRF_HUMAN	MADS box	GM12878	ENCFF560TMS	ENSG00000112658
SRF	SRF_HUMAN	MADS box	GM12878	ENCFF274NWP	ENSG00000112658
SRF	SRF_HUMAN	MADS box	H1	ENCFF890OOH	ENSG00000112658
SRF	SRF_HUMAN	MADS box	K562	ENCFF265HCR	ENSG00000112658
SRF	SRF_HUMAN	MADS box	GM12878	ENCFF018ITN	ENSG00000112658
SRF	SRF_HUMAN	MADS box	K562	ENCFF571WED	ENSG00000112658
SRF	SRF_HUMAN	MADS box	K562	ENCFF042HHH	ENSG00000112658
SRF	SRF_HUMAN	MADS box	GM12878	ENCFF988NFK	ENSG00000112658
SRF	SRF_HUMAN	MADS box	H1	ENCFF575DNN	ENSG00000112658
SRF	SRF_HUMAN	MADS box	K562	ENCFF707MFP	ENSG00000112658
SRF	SRF_HUMAN	MADS box	HepG2	ENCFF399HKG	ENSG00000112658
STAT1	STAT1_HUMAN	STAT	GM12878	ENCFF111ILW	ENSG00000115415
STAT1	STAT1_HUMAN	STAT	GM12878	ENCFF735CSF	ENSG00000115415
STAT1	STAT1_HUMAN	STAT	GM12878	ENCFF885KSI	ENSG00000115415
STAT1	STAT1_HUMAN	STAT	GM12878	ENCFF494QGK	ENSG00000115415
STAT3	STAT3_HUMAN	STAT	GM12878	ENCFF453OOT	ENSG00000168610
STAT3	STAT3_HUMAN	STAT	GM12878	ENCFF145QDZ	ENSG00000168610
STAT5A	STA5A_HUMAN	STAT	K562	ENCFF526DBU	ENSG00000126561
STAT5A	STA5A_HUMAN	STAT	K562	ENCFF222UZK	ENSG00000126561
STAT5A	STA5A_HUMAN	STAT	GM12878	ENCFF870IWV	ENSG00000126561
STAT5A	STA5A_HUMAN	STAT	GM12878	ENCFF179ZBY	ENSG00000126561
STAT5B	STA5B_HUMAN	STAT	HepG2	ENCFF646MIS	ENSG00000173757
STAT5B	STA5B_HUMAN	STAT	HepG2	ENCFF424BQV	ENSG00000173757
TBP	TBP_HUMAN	TBP	K562	ENCFF572IXE	ENSG00000112592
TBP	TBP_HUMAN	TBP	HepG2	ENCFF031LWP	ENSG00000112592
TBP	TBP_HUMAN	TBP	HeLa-S3	ENCFF548TKC	ENSG00000112592
TBP	TBP_HUMAN	TBP	HepG2	ENCFF785JQZ	ENSG00000112592
TBP	TBP_HUMAN	TBP	HeLa-S3	ENCFF923FWK	ENSG00000112592
TBP	TBP_HUMAN	TBP	HepG2	ENCFF956OLR	ENSG00000112592
TBP	TBP_HUMAN	TBP	HepG2	ENCFF345RRC	ENSG00000112592
TBP	TBP_HUMAN	TBP	H1	ENCFF111DMT	ENSG00000112592
TBP	TBP_HUMAN	TBP	K562	ENCFF835GHC	ENSG00000112592
TBP	TBP_HUMAN	TBP	H1	ENCFF814NIM	ENSG00000112592
TBP	TBP_HUMAN	TBP	GM12878	ENCFF910NHM	ENSG00000112592
TBP	TBP_HUMAN	TBP	GM12878	ENCFF987AWV	ENSG00000112592
TBX2	TBX2_HUMAN	T-box	HepG2	ENCFF180DWH	ENSG00000121068
TBX21	TBX21_HUMAN	T-box	GM12878	ENCFF360EFO	ENSG00000073861
TBX21	TBX21_HUMAN	T-box	GM12878	ENCFF548STS	ENSG00000073861
TBX3	TBX3_HUMAN	T-box	HepG2	ENCFF862DYV	ENSG00000135111
TBX3	TBX3_HUMAN	T-box	HepG2	ENCFF106TAT	ENSG00000135111
TBX3	TBX3_HUMAN	T-box	HepG2	ENCFF228ZGU	ENSG00000135111
TBX3	TBX3_HUMAN	T-box	HepG2	ENCFF343FIG	ENSG00000135111
TCF12	HTF4_HUMAN	bHLH	H1	ENCFF421BPV	ENSG00000140262
TCF12	HTF4_HUMAN	bHLH	GM12878	ENCFF112UBX	ENSG00000140262
TCF12	HTF4_HUMAN	bHLH	GM12878	ENCFF116EPL	ENSG00000140262
TCF12	HTF4_HUMAN	bHLH	H1	ENCFF269TPC	ENSG00000140262
TCF12	HTF4_HUMAN	bHLH	GM12878	ENCFF101LKK	ENSG00000140262
TCF12	HTF4_HUMAN	bHLH	K562	ENCFF715AOC	ENSG00000140262
TCF12	HTF4_HUMAN	bHLH	K562	ENCFF532BVM	ENSG00000140262
TCF12	HTF4_HUMAN	bHLH	HepG2	ENCFF167ZAW	ENSG00000140262
TCF12	HTF4_HUMAN	bHLH	K562	ENCFF283SLJ	ENSG00000140262
TCF12	HTF4_HUMAN	bHLH	GM12878	ENCFF291PCM	ENSG00000140262
TCF12	HTF4_HUMAN	bHLH	HepG2	ENCFF948DOF	ENSG00000140262
TCF12	HTF4_HUMAN	bHLH	HepG2	ENCFF407CPT	ENSG00000140262
TCF12	HTF4_HUMAN	bHLH	K562	ENCFF516TOF	ENSG00000140262
TCF12	HTF4_HUMAN	bHLH	HepG2	ENCFF818HKZ	ENSG00000140262
TCF3	TFE2_HUMAN	bHLH	K562	ENCFF735MDE	ENSG00000071564
TCF3	TFE2_HUMAN	bHLH	HepG2	ENCFF428TCM	ENSG00000071564
TCF3	TFE2_HUMAN	bHLH	K562	ENCFF220SAF	ENSG00000071564
TCF3	TFE2_HUMAN	bHLH	GM12878	ENCFF782IDR	ENSG00000071564
TCF3	TFE2_HUMAN	bHLH	HepG2	ENCFF317MJT	ENSG00000071564
TCF3	TFE2_HUMAN	bHLH	GM12878	ENCFF783AQJ	ENSG00000071564
TCF7	TCF7_HUMAN	HMG/Sox	HepG2	ENCFF523HQR	ENSG00000081059
TCF7	TCF7_HUMAN	HMG/Sox	K562	ENCFF742TAS	ENSG00000081059
TCF7	TCF7_HUMAN	HMG/Sox	GM12878	ENCFF662NBQ	ENSG00000081059
TCF7	TCF7_HUMAN	HMG/Sox	GM12878	ENCFF698NSE	ENSG00000081059
TCF7	TCF7_HUMAN	HMG/Sox	K562	ENCFF587PVQ	ENSG00000081059
TCF7	TCF7_HUMAN	HMG/Sox	HepG2	ENCFF604ODF	ENSG00000081059
TCF7L2	TF7L2_HUMAN	HMG/Sox	HepG2	ENCFF527ZME	ENSG00000148737
TCF7L2	TF7L2_HUMAN	HMG/Sox	HepG2	ENCFF637HTX	ENSG00000148737
TCF7L2	TF7L2_HUMAN	HMG/Sox	K562	ENCFF600TNR	ENSG00000148737
TCF7L2	TF7L2_HUMAN	HMG/Sox	K562	ENCFF425MJK	ENSG00000148737
TEAD1	TEAD1_HUMAN	TEA	HepG2	ENCFF869KFS	ENSG00000187079
TEAD1	TEAD1_HUMAN	TEA	HepG2	ENCFF211PNG	ENSG00000187079
TEAD2	TEAD2_HUMAN	TEA	K562	ENCFF949ENV	ENSG00000074219
TEAD2	TEAD2_HUMAN	TEA	K562	ENCFF280AEF	ENSG00000074219
TEAD3	TEAD3_HUMAN	TEA	HepG2	ENCFF572QQB	ENSG00000007866
TEAD3	TEAD3_HUMAN	TEA	HepG2	ENCFF501SZR	ENSG00000007866
TEAD4	TEAD4_HUMAN	TEA	K562	ENCFF516UTV	ENSG00000197905
TEAD4	TEAD4_HUMAN	TEA	HepG2	ENCFF993OXP	ENSG00000197905
TEAD4	TEAD4_HUMAN	TEA	K562	ENCFF790FNF	ENSG00000197905
TEAD4	TEAD4_HUMAN	TEA	HepG2	ENCFF175QJE	ENSG00000197905
TEAD4	TEAD4_HUMAN	TEA	HepG2	ENCFF942JPJ	ENSG00000197905
TEAD4	TEAD4_HUMAN	TEA	HepG2	ENCFF005QQU	ENSG00000197905
TEF	TEF_HUMAN	bZIP	HepG2	ENCFF450DUD	ENSG00000167074
TEF	TEF_HUMAN	bZIP	HepG2	ENCFF621TGU	ENSG00000167074
TFAP4	TFAP4_HUMAN	bHLH	HepG2	ENCFF319BJC	ENSG00000090447
TFAP4	TFAP4_HUMAN	bHLH	HepG2	ENCFF472MUF	ENSG00000090447
TFAP4	TFAP4_HUMAN	bHLH	HepG2	ENCFF301KER	ENSG00000090447
TFAP4	TFAP4_HUMAN	bHLH	HepG2	ENCFF340QRX	ENSG00000090447
TFDP1	TFDP1_HUMAN	E2F	K562	ENCFF795XBH	ENSG00000198176
TFDP1	TFDP1_HUMAN	E2F	K562	ENCFF070MZX	ENSG00000198176
TFDP1	TFDP1_HUMAN	E2F	HepG2	ENCFF661DJE	ENSG00000198176
TFDP1	TFDP1_HUMAN	E2F	HepG2	ENCFF067ZUU	ENSG00000198176
TFDP2	TFDP2_HUMAN	E2F	HepG2	ENCFF217RYA	ENSG00000114126
TFDP2	TFDP2_HUMAN	E2F	HepG2	ENCFF026BZS	ENSG00000114126
TFE3	TFE3_HUMAN	bHLH	HepG2	ENCFF819ZGP	ENSG00000068323
TFE3	TFE3_HUMAN	bHLH	HepG2	ENCFF900SVA	ENSG00000068323
TGIF2	TGIF2_HUMAN	Homeodomain	HepG2	ENCFF479GFZ	ENSG00000118707
TGIF2	TGIF2_HUMAN	Homeodomain	HepG2	ENCFF810AAT	ENSG00000118707
THAP1	THAP1_HUMAN	THAP finger	K562	ENCFF680COV	ENSG00000131931
THAP1	THAP1_HUMAN	THAP finger	K562	ENCFF393ZAK	ENSG00000131931
THAP11	THA11_HUMAN	THAP finger	HepG2	ENCFF523VQN	ENSG00000168286
THAP11	THA11_HUMAN	THAP finger	HepG2	ENCFF404YMM	ENSG00000168286
THRA	THA_HUMAN	Nuclear receptor	K562	ENCFF574EKT	ENSG00000126351
THRA	THA_HUMAN	Nuclear receptor	HepG2	ENCFF184YMR	ENSG00000126351
THRA	THA_HUMAN	Nuclear receptor	K562	ENCFF749BVC	ENSG00000126351
THRA	THA_HUMAN	Nuclear receptor	HepG2	ENCFF124QFX	ENSG00000126351
THRB	THB_HUMAN	Nuclear receptor	HepG2	ENCFF793TUM	ENSG00000151090
THRB	THB_HUMAN	Nuclear receptor	HepG2	ENCFF626RYW	ENSG00000151090
TP53	P53_HUMAN	p53	HepG2	ENCFF807WUO	ENSG00000141510
TP53	P53_HUMAN	p53	HepG2	ENCFF456FMB	ENSG00000141510
USF1	USF1_HUMAN	bHLH	K562	ENCFF587WWS	ENSG00000158773
USF1	USF1_HUMAN	bHLH	K562	ENCFF794ABP	ENSG00000158773
USF1	USF1_HUMAN	bHLH	GM12878	ENCFF074OYP	ENSG00000158773
USF1	USF1_HUMAN	bHLH	GM12878	ENCFF737VAT	ENSG00000158773
USF1	USF1_HUMAN	bHLH	HepG2	ENCFF582CJF	ENSG00000158773
USF1	USF1_HUMAN	bHLH	H1	ENCFF553NXK	ENSG00000158773
USF1	USF1_HUMAN	bHLH	H1	ENCFF606OTI	ENSG00000158773
USF1	USF1_HUMAN	bHLH	HepG2	ENCFF270TGL	ENSG00000158773
USF1	USF1_HUMAN	bHLH	HepG2	ENCFF875SFI	ENSG00000158773
USF1	USF1_HUMAN	bHLH	HepG2	ENCFF283YBE	ENSG00000158773
USF2	USF2_HUMAN	bHLH	GM12878	ENCFF341YTC	ENSG00000105698
USF2	USF2_HUMAN	bHLH	K562	ENCFF004PZH	ENSG00000105698
USF2	USF2_HUMAN	bHLH	GM12878	ENCFF713SUL	ENSG00000105698
USF2	USF2_HUMAN	bHLH	HepG2	ENCFF782OFZ	ENSG00000105698
USF2	USF2_HUMAN	bHLH	H1	ENCFF992YZZ	ENSG00000105698
USF2	USF2_HUMAN	bHLH	K562	ENCFF102ZOS	ENSG00000105698
USF2	USF2_HUMAN	bHLH	K562	ENCFF163KDZ	ENSG00000105698
USF2	USF2_HUMAN	bHLH	HepG2	ENCFF411RHI	ENSG00000105698
USF2	USF2_HUMAN	bHLH	K562	ENCFF979BFW	ENSG00000105698
USF2	USF2_HUMAN	bHLH	K562	ENCFF420ZVF	ENSG00000105698
USF2	USF2_HUMAN	bHLH	K562	ENCFF434RFX	ENSG00000105698
USF2	USF2_HUMAN	bHLH	H1	ENCFF420VTB	ENSG00000105698
VEZF1	VEZF1_HUMAN	C2H2 ZF	K562	ENCFF046PED	ENSG00000136451
VEZF1	VEZF1_HUMAN	C2H2 ZF	K562	ENCFF362OMG	ENSG00000136451
VEZF1	VEZF1_HUMAN	C2H2 ZF	K562	ENCFF295BFN	ENSG00000136451
VEZF1	VEZF1_HUMAN	C2H2 ZF	K562	ENCFF698KWQ	ENSG00000136451
WT1	WT1_HUMAN	C2H2 ZF	HEK293	ENCFF493ODC	ENSG00000184937
WT1	WT1_HUMAN	C2H2 ZF	HEK293	ENCFF097CBF	ENSG00000184937
XBP1	XBP1_HUMAN	bZIP	HepG2	ENCFF083ENJ	ENSG00000100219
XBP1	XBP1_HUMAN	bZIP	HepG2	ENCFF953HMC	ENSG00000100219
YBX1	YBOX1_HUMAN	CSD	GM12878	ENCFF053VFZ	ENSG00000065978
YBX1	YBOX1_HUMAN	CSD	GM12878	ENCFF629WCK	ENSG00000065978
YBX1	YBOX1_HUMAN	CSD	K562	ENCFF715AMR	ENSG00000065978
YBX1	YBOX1_HUMAN	CSD	HepG2	ENCFF973ZYR	ENSG00000065978
YBX1	YBOX1_HUMAN	CSD	K562	ENCFF195WOK	ENSG00000065978
YBX1	YBOX1_HUMAN	CSD	HepG2	ENCFF687IOA	ENSG00000065978
YY1	TYY1_HUMAN	C2H2 ZF	H1	ENCFF972SQO	ENSG00000100811
YY1	TYY1_HUMAN	C2H2 ZF	GM12878	ENCFF980QHF	ENSG00000100811
YY1	TYY1_HUMAN	C2H2 ZF	GM12878	ENCFF163HDB	ENSG00000100811
YY1	TYY1_HUMAN	C2H2 ZF	HEK293	SRR1370875	ENSG00000100811
YY1	TYY1_HUMAN	C2H2 ZF	GM12878	ENCFF289YVM	ENSG00000100811
YY1	TYY1_HUMAN	C2H2 ZF	K562	ENCFF633CMO	ENSG00000100811
YY1	TYY1_HUMAN	C2H2 ZF	HEK293	ENCFF050ZWL	ENSG00000100811
YY1	TYY1_HUMAN	C2H2 ZF	K562	ENCFF567GMS	ENSG00000100811
YY1	TYY1_HUMAN	C2H2 ZF	HEK293	SRR3083166	ENSG00000100811
YY1	TYY1_HUMAN	C2H2 ZF	HEK293	SRR3083167	ENSG00000100811
YY1	TYY1_HUMAN	C2H2 ZF	H1	ENCFF489EBO	ENSG00000100811
YY1	TYY1_HUMAN	C2H2 ZF	HEK293	ENCFF818IAY	ENSG00000100811
YY1	TYY1_HUMAN	C2H2 ZF	K562	ENCFF139WUV	ENSG00000100811
YY1	TYY1_HUMAN	C2H2 ZF	HEK293	SRR3083171	ENSG00000100811
YY1	TYY1_HUMAN	C2H2 ZF	K562	ENCFF651HPM	ENSG00000100811
YY1	TYY1_HUMAN	C2H2 ZF	K562	ENCFF067TWQ	ENSG00000100811
YY1	TYY1_HUMAN	C2H2 ZF	HEK293	SRR3083170	ENSG00000100811
YY1	TYY1_HUMAN	C2H2 ZF	HEK293	SRR3083169	ENSG00000100811
YY1	TYY1_HUMAN	C2H2 ZF	K562	ENCFF044TAL	ENSG00000100811
YY1	TYY1_HUMAN	C2H2 ZF	HepG2	ENCFF499BAH	ENSG00000100811
YY1	TYY1_HUMAN	C2H2 ZF	HEK293	SRR3083168	ENSG00000100811
YY1	TYY1_HUMAN	C2H2 ZF	HepG2	ENCFF056BXB	ENSG00000100811
YY2	TYY2_HUMAN	C2H2 ZF	HEK293	ENCFF193QGE	ENSG00000230797
YY2	TYY2_HUMAN	C2H2 ZF	HEK293	ENCFF907EKW	ENSG00000230797
ZBED1	ZBED1_HUMAN	BED ZF	K562	ENCFF035GBL	ENSG00000214717
ZBED1	ZBED1_HUMAN	BED ZF	GM12878	ENCFF893PGF	ENSG00000214717
ZBED1	ZBED1_HUMAN	BED ZF	K562	ENCFF261BXO	ENSG00000214717
ZBED1	ZBED1_HUMAN	BED ZF	GM12878	ENCFF641VCR	ENSG00000214717
ZBTB12	ZBT12_HUMAN	C2H2 ZF	HEK293	SRR3083399	ENSG00000204366
ZBTB12	ZBT12_HUMAN	C2H2 ZF	HEK293	ENCFF688KOP	ENSG00000204366
ZBTB12	ZBT12_HUMAN	C2H2 ZF	HEK293	SRR3083400	ENSG00000204366
ZBTB12	ZBT12_HUMAN	C2H2 ZF	HEK293	SRR3083401	ENSG00000204366
ZBTB12	ZBT12_HUMAN	C2H2 ZF	HEK293	SRR3083398	ENSG00000204366
ZBTB12	ZBT12_HUMAN	C2H2 ZF	HEK293	SRR3083402	ENSG00000204366
ZBTB12	ZBT12_HUMAN	C2H2 ZF	HEK293	SRR3083403	ENSG00000204366
ZBTB12	ZBT12_HUMAN	C2H2 ZF	HEK293	SRR3083404	ENSG00000204366
ZBTB12	ZBT12_HUMAN	C2H2 ZF	HEK293	SRR1370883	ENSG00000204366
ZBTB12	ZBT12_HUMAN	C2H2 ZF	HEK293	ENCFF592CBW	ENSG00000204366
ZBTB12	ZBT12_HUMAN	C2H2 ZF	HEK293	SRR3083397	ENSG00000204366
ZBTB12	ZBT12_HUMAN	C2H2 ZF	HEK293	SRR3083406	ENSG00000204366
ZBTB12	ZBT12_HUMAN	C2H2 ZF	HEK293	SRR3083405	ENSG00000204366
ZBTB14	ZBT14_HUMAN	C2H2 ZF	HepG2	ENCFF761BAY	ENSG00000198081
ZBTB14	ZBT14_HUMAN	C2H2 ZF	HepG2	ENCFF499SCO	ENSG00000198081
ZBTB14	ZBT14_HUMAN	C2H2 ZF	HEK293	SRR3083109	ENSG00000198081
ZBTB17	ZBT17_HUMAN	C2H2 ZF	HEK293	ENCFF078YAS	ENSG00000116809
ZBTB17	ZBT17_HUMAN	C2H2 ZF	HEK293	ENCFF057NJA	ENSG00000116809
ZBTB18	ZBT18_HUMAN	C2H2 ZF	HEK293	SRR1370895	ENSG00000179456
ZBTB18	ZBT18_HUMAN	C2H2 ZF	HEK293	SRR3083336	ENSG00000179456
ZBTB18	ZBT18_HUMAN	C2H2 ZF	HEK293	SRR3083335	ENSG00000179456
ZBTB2	ZBTB2_HUMAN	C2H2 ZF	K562	ENCFF555QMG	ENSG00000181472
ZBTB2	ZBTB2_HUMAN	C2H2 ZF	K562	ENCFF273NVY	ENSG00000181472
ZBTB20	ZBT20_HUMAN	C2H2 ZF	HEK293	ENCFF816BLB	ENSG00000181722
ZBTB20	ZBT20_HUMAN	C2H2 ZF	HEK293	ENCFF025LBM	ENSG00000181722
ZBTB24	ZBT24_HUMAN	C2H2 ZF; AT hook	HepG2	ENCFF890PDO	ENSG00000112365
ZBTB24	ZBT24_HUMAN	C2H2 ZF; AT hook	HepG2	ENCFF597MJL	ENSG00000112365
ZBTB26	ZBT26_HUMAN	C2H2 ZF	HEK293	SRR3083360	ENSG00000171448
ZBTB26	ZBT26_HUMAN	C2H2 ZF	HepG2	ENCFF578RKV	ENSG00000171448
ZBTB26	ZBT26_HUMAN	C2H2 ZF	HEK293	SRR3083359	ENSG00000171448
ZBTB26	ZBT26_HUMAN	C2H2 ZF	HEK293	ENCFF066ZSK	ENSG00000171448
ZBTB26	ZBT26_HUMAN	C2H2 ZF	HepG2	ENCFF327HGF	ENSG00000171448
ZBTB26	ZBT26_HUMAN	C2H2 ZF	HEK293	SRR3083361	ENSG00000171448
ZBTB26	ZBT26_HUMAN	C2H2 ZF	HEK293	SRR3083362	ENSG00000171448
ZBTB26	ZBT26_HUMAN	C2H2 ZF	HEK293	ENCFF241VRG	ENSG00000171448
ZBTB3	ZBTB3_HUMAN	C2H2 ZF	HepG2	ENCFF866KFO	ENSG00000185670
ZBTB33	KAISO_HUMAN	C2H2 ZF	GM12878	ENCFF004PAV	ENSG00000177485
ZBTB33	KAISO_HUMAN	C2H2 ZF	GM12878	ENCFF759BKF	ENSG00000177485
ZBTB33	KAISO_HUMAN	C2H2 ZF	HepG2	ENCFF720QAX	ENSG00000177485
ZBTB33	KAISO_HUMAN	C2H2 ZF	K562	ENCFF773RXE	ENSG00000177485
ZBTB33	KAISO_HUMAN	C2H2 ZF	GM12878	ENCFF432KDE	ENSG00000177485
ZBTB33	KAISO_HUMAN	C2H2 ZF	HepG2	ENCFF047SQQ	ENSG00000177485
ZBTB33	KAISO_HUMAN	C2H2 ZF	HepG2	ENCFF148ZDV	ENSG00000177485
ZBTB33	KAISO_HUMAN	C2H2 ZF	HepG2	ENCFF578MBG	ENSG00000177485
ZBTB33	KAISO_HUMAN	C2H2 ZF	K562	ENCFF632WSK	ENSG00000177485
ZBTB33	KAISO_HUMAN	C2H2 ZF	GM12878	ENCFF403QBQ	ENSG00000177485
ZBTB33	KAISO_HUMAN	C2H2 ZF	K562	ENCFF133IED	ENSG00000177485
ZBTB33	KAISO_HUMAN	C2H2 ZF	K562	ENCFF226IAA	ENSG00000177485
ZBTB33	KAISO_HUMAN	C2H2 ZF	HepG2	ENCFF015CKI	ENSG00000177485
ZBTB33	KAISO_HUMAN	C2H2 ZF	HepG2	ENCFF717MOJ	ENSG00000177485
ZBTB37	ZBT37_HUMAN	C2H2 ZF	HepG2	ENCFF701RRX	ENSG00000185278
ZBTB37	ZBT37_HUMAN	C2H2 ZF	HepG2	ENCFF125SBE	ENSG00000185278
ZBTB40	ZBT40_HUMAN	C2H2 ZF	HepG2	ENCFF247NIG	ENSG00000184677
ZBTB40	ZBT40_HUMAN	C2H2 ZF	K562	ENCFF873BRB	ENSG00000184677
ZBTB40	ZBT40_HUMAN	C2H2 ZF	HepG2	ENCFF623YND	ENSG00000184677
ZBTB40	ZBT40_HUMAN	C2H2 ZF	K562	ENCFF149LTH	ENSG00000184677
ZBTB40	ZBT40_HUMAN	C2H2 ZF	GM12878	ENCFF585ZIJ	ENSG00000184677
ZBTB40	ZBT40_HUMAN	C2H2 ZF	GM12878	ENCFF241ICI	ENSG00000184677
ZBTB42	ZBT42_HUMAN	C2H2 ZF	HEK293	SRR3083103	ENSG00000179627
ZBTB42	ZBT42_HUMAN	C2H2 ZF	HepG2	ENCFF602NKY	ENSG00000179627
ZBTB42	ZBT42_HUMAN	C2H2 ZF	HepG2	ENCFF839DAN	ENSG00000179627
ZBTB42	ZBT42_HUMAN	C2H2 ZF	HEK293	SRR3083104	ENSG00000179627
ZBTB43	ZBT43_HUMAN	C2H2 ZF	HepG2	ENCFF153VLU	ENSG00000169155
ZBTB43	ZBT43_HUMAN	C2H2 ZF	HepG2	ENCFF705PXM	ENSG00000169155
ZBTB44	ZBT44_HUMAN	C2H2 ZF	HepG2	ENCFF720PAK	ENSG00000196323
ZBTB44	ZBT44_HUMAN	C2H2 ZF	HEK293	ENCFF013PWH	ENSG00000196323
ZBTB44	ZBT44_HUMAN	C2H2 ZF	HEK293	ENCFF488YFS	ENSG00000196323
ZBTB44	ZBT44_HUMAN	C2H2 ZF	HepG2	ENCFF871BBX	ENSG00000196323
ZBTB48	TZAP_HUMAN	C2H2 ZF	HEK293	ENCFF112UNI	ENSG00000204859
ZBTB48	TZAP_HUMAN	C2H2 ZF	HEK293	SRR3083132	ENSG00000204859
ZBTB48	TZAP_HUMAN	C2H2 ZF	HEK293	SRR3083133	ENSG00000204859
ZBTB48	TZAP_HUMAN	C2H2 ZF	HEK293	ENCFF532XHX	ENSG00000204859
ZBTB49	ZBT49_HUMAN	C2H2 ZF	HepG2	ENCFF573EAD	ENSG00000168826
ZBTB49	ZBT49_HUMAN	C2H2 ZF	HepG2	ENCFF516XFL	ENSG00000168826
ZBTB49	ZBT49_HUMAN	C2H2 ZF	HEK293	ENCFF326GSV	ENSG00000168826
ZBTB49	ZBT49_HUMAN	C2H2 ZF	HEK293	ENCFF802UVT	ENSG00000168826
ZBTB6	ZBTB6_HUMAN	C2H2 ZF	HEK293	ENCFF807LVD	ENSG00000186130
ZBTB6	ZBTB6_HUMAN	C2H2 ZF	HEK293	SRR3083229	ENSG00000186130
ZBTB6	ZBTB6_HUMAN	C2H2 ZF	HEK293	SRR3083233	ENSG00000186130
ZBTB6	ZBTB6_HUMAN	C2H2 ZF	HEK293	SRR3083231	ENSG00000186130
ZBTB6	ZBTB6_HUMAN	C2H2 ZF	HEK293	ENCFF627OTJ	ENSG00000186130
ZBTB6	ZBTB6_HUMAN	C2H2 ZF	HEK293	SRR3083232	ENSG00000186130
ZBTB6	ZBTB6_HUMAN	C2H2 ZF	HEK293	SRR3083230	ENSG00000186130
ZBTB7B	ZBT7B_HUMAN	C2H2 ZF	HepG2	ENCFF016VUQ	ENSG00000160685
ZBTB7B	ZBT7B_HUMAN	C2H2 ZF	HepG2	ENCFF011IUN	ENSG00000160685
ZBTB8A	ZBT8A_HUMAN	C2H2 ZF	HEK293	ENCFF861CWB	ENSG00000160062
ZBTB8A	ZBT8A_HUMAN	C2H2 ZF	HEK293	ENCFF276PEK	ENSG00000160062
ZEB1	ZEB1_HUMAN	C2H2 ZF; Homeodomain	HEK293	ENCFF428TXD	ENSG00000148516
ZEB1	ZEB1_HUMAN	C2H2 ZF; Homeodomain	HEK293	ENCFF262PFD	ENSG00000148516
ZEB1	ZEB1_HUMAN	C2H2 ZF; Homeodomain	GM12878	ENCFF425FSK	ENSG00000148516
ZEB1	ZEB1_HUMAN	C2H2 ZF; Homeodomain	HepG2	ENCFF839CKS	ENSG00000148516
ZEB1	ZEB1_HUMAN	C2H2 ZF; Homeodomain	HepG2	ENCFF181VQE	ENSG00000148516
ZEB1	ZEB1_HUMAN	C2H2 ZF; Homeodomain	GM12878	ENCFF582LPW	ENSG00000148516
ZFHX2	ZFHX2_HUMAN	Homeodomain	HEK293	ENCFF871CIH	ENSG00000136367
ZFHX2	ZFHX2_HUMAN	Homeodomain	HEK293	ENCFF602FGJ	ENSG00000136367
ZFP1	ZFP1_HUMAN	C2H2 ZF	HepG2	ENCFF077LTT	ENSG00000184517
ZFP1	ZFP1_HUMAN	C2H2 ZF	HEK293	SRR5197038	ENSG00000184517
ZFP1	ZFP1_HUMAN	C2H2 ZF	HepG2	ENCFF513QRO	ENSG00000184517
ZFP14	ZFP14_HUMAN	C2H2 ZF	HepG2	ENCFF147PCK	ENSG00000142065
ZFP14	ZFP14_HUMAN	C2H2 ZF	HepG2	ENCFF610QSR	ENSG00000142065
ZFP14	ZFP14_HUMAN	C2H2 ZF	HEK293	SRR5197037	ENSG00000142065
ZFP28	ZFP28_HUMAN	C2H2 ZF	HEK293	SRR3083289	ENSG00000196867
ZFP28	ZFP28_HUMAN	C2H2 ZF	HEK293	SRR3083287	ENSG00000196867
ZFP28	ZFP28_HUMAN	C2H2 ZF	HEK293	SRR3083290	ENSG00000196867
ZFP28	ZFP28_HUMAN	C2H2 ZF	HEK293	SRR3083288	ENSG00000196867
ZFP3	ZFP3_HUMAN	C2H2 ZF	HEK293	ENCFF646WFM	ENSG00000180787
ZFP3	ZFP3_HUMAN	C2H2 ZF	HEK293	ENCFF017YQM	ENSG00000180787
ZFP3	ZFP3_HUMAN	C2H2 ZF	HEK293	SRR1370876	ENSG00000180787
ZFP41	ZFP41_HUMAN	C2H2 ZF	HEK293	ENCFF037KRM	ENSG00000181638
ZFP41	ZFP41_HUMAN	C2H2 ZF	HEK293	ENCFF163LZX	ENSG00000181638
ZFP42	ZFP42_HUMAN	C2H2 ZF	HEK293	SRR3083314	ENSG00000179059
ZFP42	ZFP42_HUMAN	C2H2 ZF	HEK293	SRR3083311	ENSG00000179059
ZFP42	ZFP42_HUMAN	C2H2 ZF	HEK293	SRR3083313	ENSG00000179059
ZFP42	ZFP42_HUMAN	C2H2 ZF	HEK293	SRR3083312	ENSG00000179059
ZFP57	ZFP57_HUMAN	C2H2 ZF	HEK293	SRR5197040	ENSG00000223858
ZFP57	ZFP57_HUMAN	C2H2 ZF	HEK293	SRR5197039	ENSG00000223858
ZFP62	ZFP62_HUMAN	C2H2 ZF	HepG2	ENCFF300AFU	ENSG00000196670
ZFP64	ZF64B_HUMAN	C2H2 ZF	HEK293	SRR3083367	ENSG00000020256
ZFP64	ZF64B_HUMAN	C2H2 ZF	HEK293	SRR3083368	ENSG00000020256
ZFP64	ZF64B_HUMAN	C2H2 ZF	HepG2	ENCFF438WBW	ENSG00000020256
ZFP64	ZF64B_HUMAN	C2H2 ZF	HEK293	SRR3083366	ENSG00000020256
ZFP64	ZF64B_HUMAN	C2H2 ZF	HEK293	SRR3083365	ENSG00000020256
ZFP64	ZF64B_HUMAN	C2H2 ZF	HepG2	ENCFF221NHN	ENSG00000020256
ZFP64	ZF64B_HUMAN	C2H2 ZF	HEK293	SRR3083364	ENSG00000020256
ZFP64	ZF64B_HUMAN	C2H2 ZF	HEK293	SRR3083363	ENSG00000020256
ZFP69	ZFP69_HUMAN	C2H2 ZF	HEK293	SRR5197042	ENSG00000187815
ZFP69B	ZF69B_HUMAN	C2H2 ZF	HEK293	ENCFF691TZW	ENSG00000187801
ZFP69B	ZF69B_HUMAN	C2H2 ZF	HEK293	ENCFF162XYQ	ENSG00000187801
ZFP69B	ZF69B_HUMAN	C2H2 ZF	HEK293	SRR5197041	ENSG00000187801
ZFP82	ZFP82_HUMAN	C2H2 ZF	HEK293	SRR3083272	ENSG00000181007
ZFP82	ZFP82_HUMAN	C2H2 ZF	HEK293	SRR3083271	ENSG00000181007
ZFP90	ZFP90_HUMAN	C2H2 ZF	HEK293	SRR5197043	ENSG00000184939
ZFP91	ZFP91_HUMAN	C2H2 ZF	K562	ENCFF702FFH	ENSG00000186660
ZFP91	ZFP91_HUMAN	C2H2 ZF	K562	ENCFF971SDE	ENSG00000186660
ZFY	ZFY_HUMAN	C2H2 ZF	HepG2	ENCFF393TOA	ENSG00000067646
ZFY	ZFY_HUMAN	C2H2 ZF	HepG2	ENCFF387GVK	ENSG00000067646
ZHX1	ZHX1_HUMAN	Homeodomain	HeLa-S3	ENCFF509RDA	ENSG00000165156
ZHX1	ZHX1_HUMAN	Homeodomain	K562	ENCFF019PLG	ENSG00000165156
ZHX1	ZHX1_HUMAN	Homeodomain	HeLa-S3	ENCFF683FRP	ENSG00000165156
ZIC2	ZIC2_HUMAN	C2H2 ZF	HEK293	SRR1370909	ENSG00000043355
ZIC2	ZIC2_HUMAN	C2H2 ZF	HEK293	ENCFF645WYX	ENSG00000043355
ZIC2	ZIC2_HUMAN	C2H2 ZF	HEK293	ENCFF558PHY	ENSG00000043355
ZIK1	ZIK1_HUMAN	C2H2 ZF	HepG2	ENCFF895QVN	ENSG00000171649
ZIK1	ZIK1_HUMAN	C2H2 ZF	HepG2	ENCFF982WBW	ENSG00000171649
ZIK1	ZIK1_HUMAN	C2H2 ZF	HEK293	SRR5197044	ENSG00000171649
ZIM2	ZIM2_HUMAN	C2H2 ZF	HEK293	SRR5197045	ENSG00000269699
ZIM3	ZIM3_HUMAN	C2H2 ZF	HEK293	SRR3083322	ENSG00000141946
ZIM3	ZIM3_HUMAN	C2H2 ZF	HEK293	SRR5197046	ENSG00000141946
ZIM3	ZIM3_HUMAN	C2H2 ZF	HEK293	SRR3083321	ENSG00000141946
ZKSCAN1	ZKSC1_HUMAN	C2H2 ZF	HepG2	ENCFF883UVV	ENSG00000106261
ZKSCAN1	ZKSC1_HUMAN	C2H2 ZF	HepG2	ENCFF641NQL	ENSG00000106261
ZKSCAN1	ZKSC1_HUMAN	C2H2 ZF	K562	ENCFF236ZUN	ENSG00000106261
ZKSCAN1	ZKSC1_HUMAN	C2H2 ZF	K562	ENCFF071KOM	ENSG00000106261
ZKSCAN2	ZKSC2_HUMAN	C2H2 ZF	HEK293	SRR5197047	ENSG00000155592
ZKSCAN3	ZKSC3_HUMAN	C2H2 ZF	HEK293	SRR5197048	ENSG00000189298
ZKSCAN5	ZKSC5_HUMAN	C2H2 ZF	HEK293	SRR5197049	ENSG00000196652
ZNF10	ZNF10_HUMAN	C2H2 ZF	HEK293	SRR5197054	ENSG00000256223
ZNF10	ZNF10_HUMAN	C2H2 ZF	HEK293	ENCFF599QHU	ENSG00000256223
ZNF10	ZNF10_HUMAN	C2H2 ZF	HEK293	ENCFF242MGC	ENSG00000256223
ZNF100	ZN100_HUMAN	C2H2 ZF	HEK293	SRR5197050	ENSG00000274746
ZNF100	ZN100_HUMAN	C2H2 ZF	HEK293	SRR5197052	ENSG00000274746
ZNF100	ZN100_HUMAN	C2H2 ZF	HEK293	SRR5197051	ENSG00000274746
ZNF101	ZN101_HUMAN	C2H2 ZF	HEK293	SRR5197053	ENSG00000181896
ZNF101	ZN101_HUMAN	C2H2 ZF	HepG2	ENCFF575RTZ	ENSG00000181896
ZNF101	ZN101_HUMAN	C2H2 ZF	HepG2	ENCFF690SWD	ENSG00000181896
ZNF112	ZN112_HUMAN	C2H2 ZF	HEK293	ENCFF851NRN	ENSG00000062370
ZNF114	ZN114_HUMAN	C2H2 ZF	HEK293	SRR5197055	ENSG00000178150
ZNF114	ZN114_HUMAN	C2H2 ZF	HEK293	ENCFF144HGJ	ENSG00000178150
ZNF114	ZN114_HUMAN	C2H2 ZF	HEK293	ENCFF834KLZ	ENSG00000178150
ZNF12	ZNF12_HUMAN	C2H2 ZF	K562	ENCFF450WCP	ENSG00000164631
ZNF12	ZNF12_HUMAN	C2H2 ZF	K562	ENCFF218BFR	ENSG00000164631
ZNF12	ZNF12_HUMAN	C2H2 ZF	HepG2	ENCFF568XQY	ENSG00000164631
ZNF12	ZNF12_HUMAN	C2H2 ZF	HepG2	ENCFF210UHQ	ENSG00000164631
ZNF12	ZNF12_HUMAN	C2H2 ZF	HEK293	SRR5197057	ENSG00000164631
ZNF121	ZN121_HUMAN	C2H2 ZF	HepG2	ENCFF223UEQ	ENSG00000197961
ZNF121	ZN121_HUMAN	C2H2 ZF	HEK293	SRR3083206	ENSG00000197961
ZNF121	ZN121_HUMAN	C2H2 ZF	HepG2	ENCFF162WIP	ENSG00000197961
ZNF121	ZN121_HUMAN	C2H2 ZF	HEK293	SRR3083204	ENSG00000197961
ZNF121	ZN121_HUMAN	C2H2 ZF	HEK293	SRR3083205	ENSG00000197961
ZNF121	ZN121_HUMAN	C2H2 ZF	HEK293	SRR3083207	ENSG00000197961
ZNF121	ZN121_HUMAN	C2H2 ZF	HEK293	ENCFF131UWG	ENSG00000197961
ZNF121	ZN121_HUMAN	C2H2 ZF	HEK293	ENCFF076IGY	ENSG00000197961
ZNF124	ZN124_HUMAN	C2H2 ZF	HepG2	ENCFF400WEI	ENSG00000196418
ZNF124	ZN124_HUMAN	C2H2 ZF	HEK293	SRR5197056	ENSG00000196418
ZNF124	ZN124_HUMAN	C2H2 ZF	HepG2	ENCFF811HEC	ENSG00000196418
ZNF132	ZN132_HUMAN	C2H2 ZF	HEK293	SRR5197058	ENSG00000131849
ZNF132	ZN132_HUMAN	C2H2 ZF	HEK293	ENCFF651AIL	ENSG00000131849
ZNF132	ZN132_HUMAN	C2H2 ZF	HEK293	ENCFF696OXV	ENSG00000131849
ZNF133	ZN133_HUMAN	C2H2 ZF	HEK293	ENCFF472VIX	ENSG00000125846
ZNF133	ZN133_HUMAN	C2H2 ZF	HEK293	SRR5197059	ENSG00000125846
ZNF133	ZN133_HUMAN	C2H2 ZF	HEK293	ENCFF520WLC	ENSG00000125846
ZNF134	ZN134_HUMAN	C2H2 ZF	HEK293	SRR3083200	ENSG00000213762
ZNF134	ZN134_HUMAN	C2H2 ZF	HEK293	SRR3083201	ENSG00000213762
ZNF135	ZN135_HUMAN	C2H2 ZF	HEK293	SRR5197060	ENSG00000176293
ZNF136	ZN136_HUMAN	C2H2 ZF	HEK293	SRR5197061	ENSG00000196646
ZNF136	ZN136_HUMAN	C2H2 ZF	HEK293	SRR1370900	ENSG00000196646
ZNF136	ZN136_HUMAN	C2H2 ZF	HEK293	SRR3083196	ENSG00000196646
ZNF136	ZN136_HUMAN	C2H2 ZF	HEK293	SRR3083197	ENSG00000196646
ZNF140	ZN140_HUMAN	C2H2 ZF	HEK293	ENCFF398XYY	ENSG00000196387
ZNF140	ZN140_HUMAN	C2H2 ZF	HEK293	ENCFF586JGY	ENSG00000196387
ZNF140	ZN140_HUMAN	C2H2 ZF	HEK293	SRR3083199	ENSG00000196387
ZNF140	ZN140_HUMAN	C2H2 ZF	HEK293	SRR3083198	ENSG00000196387
ZNF141	ZN141_HUMAN	C2H2 ZF	HEK293	SRR5197062	ENSG00000131127
ZNF143	ZN143_HUMAN	C2H2 ZF	GM12878	ENCFF515QUC	ENSG00000166478
ZNF143	ZN143_HUMAN	C2H2 ZF	GM12878	ENCFF640XZS	ENSG00000166478
ZNF143	ZN143_HUMAN	C2H2 ZF	H1	ENCFF016NAV	ENSG00000166478
ZNF143	ZN143_HUMAN	C2H2 ZF	GM12878	ENCFF803OPC	ENSG00000166478
ZNF143	ZN143_HUMAN	C2H2 ZF	H1	ENCFF732IVC	ENSG00000166478
ZNF143	ZN143_HUMAN	C2H2 ZF	HepG2	ENCFF195QNE	ENSG00000166478
ZNF143	ZN143_HUMAN	C2H2 ZF	K562	ENCFF975ZXB	ENSG00000166478
ZNF143	ZN143_HUMAN	C2H2 ZF	GM12878	ENCFF943EGP	ENSG00000166478
ZNF143	ZN143_HUMAN	C2H2 ZF	HepG2	ENCFF408PVF	ENSG00000166478
ZNF143	ZN143_HUMAN	C2H2 ZF	K562	ENCFF682XGC	ENSG00000166478
ZNF146	OZF_HUMAN	C2H2 ZF	K562	ENCFF083FZS	ENSG00000167635
ZNF146	OZF_HUMAN	C2H2 ZF	HEK293	ENCFF223SSU	ENSG00000167635
ZNF146	OZF_HUMAN	C2H2 ZF	HEK293	SRR3083227	ENSG00000167635
ZNF146	OZF_HUMAN	C2H2 ZF	HEK293	ENCFF267HWD	ENSG00000167635
ZNF146	OZF_HUMAN	C2H2 ZF	HEK293	SRR3083228	ENSG00000167635
ZNF148	ZN148_HUMAN	C2H2 ZF	K562	ENCFF210JIP	ENSG00000163848
ZNF148	ZN148_HUMAN	C2H2 ZF	K562	ENCFF634BDN	ENSG00000163848
ZNF154	ZN154_HUMAN	C2H2 ZF	HEK293	SRR5197063	ENSG00000179909
ZNF155	ZN155_HUMAN	C2H2 ZF	HEK293	ENCFF884FVP	ENSG00000204920
ZNF157	ZN157_HUMAN	C2H2 ZF	HEK293	SRR5197064	ENSG00000147117
ZNF157	ZN157_HUMAN	C2H2 ZF	HEK293	ENCFF466HSA	ENSG00000147117
ZNF157	ZN157_HUMAN	C2H2 ZF	HEK293	ENCFF572FNE	ENSG00000147117
ZNF16	ZNF16_HUMAN	C2H2 ZF	HEK293	ENCFF126ZOC	ENSG00000170631
ZNF16	ZNF16_HUMAN	C2H2 ZF	HEK293	SRR1370898	ENSG00000170631
ZNF16	ZNF16_HUMAN	C2H2 ZF	HEK293	ENCFF130UZR	ENSG00000170631
ZNF169	ZN169_HUMAN	C2H2 ZF	HEK293	SRR5197065	ENSG00000175787
ZNF169	ZN169_HUMAN	C2H2 ZF	HEK293	SRR5197066	ENSG00000175787
ZNF169	ZN169_HUMAN	C2H2 ZF	HEK293	ENCFF459JEN	ENSG00000175787
ZNF169	ZN169_HUMAN	C2H2 ZF	HEK293	ENCFF837OHG	ENSG00000175787
ZNF17	ZNF17_HUMAN	C2H2 ZF	HepG2	ENCFF461XOH	ENSG00000186272
ZNF17	ZNF17_HUMAN	C2H2 ZF	HEK293	SRR5197067	ENSG00000186272
ZNF17	ZNF17_HUMAN	C2H2 ZF	HepG2	ENCFF581CFO	ENSG00000186272
ZNF174	ZN174_HUMAN	C2H2 ZF	HEK293	ENCFF881MAH	ENSG00000103343
ZNF174	ZN174_HUMAN	C2H2 ZF	HEK293	ENCFF125WGU	ENSG00000103343
ZNF175	ZN175_HUMAN	C2H2 ZF	HEK293	SRR3083408	ENSG00000105497
ZNF175	ZN175_HUMAN	C2H2 ZF	HEK293	SRR3083407	ENSG00000105497
ZNF175	ZN175_HUMAN	C2H2 ZF	HEK293	SRR3083409	ENSG00000105497
ZNF175	ZN175_HUMAN	C2H2 ZF	K562	ENCFF540VVE	ENSG00000105497
ZNF175	ZN175_HUMAN	C2H2 ZF	HEK293	ENCFF107BYB	ENSG00000105497
ZNF175	ZN175_HUMAN	C2H2 ZF	HEK293	ENCFF662QGV	ENSG00000105497
ZNF175	ZN175_HUMAN	C2H2 ZF	HEK293	SRR3083410	ENSG00000105497
ZNF175	ZN175_HUMAN	C2H2 ZF	K562	ENCFF503IYW	ENSG00000105497
ZNF18	ZNF18_HUMAN	C2H2 ZF	HEK293	ENCFF206SEB	ENSG00000154957
ZNF18	ZNF18_HUMAN	C2H2 ZF	HEK293	SRR5197073	ENSG00000154957
ZNF18	ZNF18_HUMAN	C2H2 ZF	HEK293	SRR3083146	ENSG00000154957
ZNF18	ZNF18_HUMAN	C2H2 ZF	HEK293	ENCFF491NLK	ENSG00000154957
ZNF18	ZNF18_HUMAN	C2H2 ZF	HEK293	SRR3083147	ENSG00000154957
ZNF180	ZN180_HUMAN	C2H2 ZF	HepG2	ENCFF962XLC	ENSG00000167384
ZNF180	ZN180_HUMAN	C2H2 ZF	HEK293	SRR5197068	ENSG00000167384
ZNF180	ZN180_HUMAN	C2H2 ZF	HepG2	ENCFF066PQO	ENSG00000167384
ZNF181	ZN181_HUMAN	C2H2 ZF	HEK293	SRR5197069	ENSG00000197841
ZNF182	ZN182_HUMAN	C2H2 ZF	HEK293	SRR5197070	ENSG00000147118
ZNF184	ZN184_HUMAN	C2H2 ZF	HEK293	ENCFF706FUH	ENSG00000096654
ZNF184	ZN184_HUMAN	C2H2 ZF	HEK293	SRR3083338	ENSG00000096654
ZNF184	ZN184_HUMAN	C2H2 ZF	HEK293	SRR3083337	ENSG00000096654
ZNF184	ZN184_HUMAN	C2H2 ZF	HEK293	SRR5197071	ENSG00000096654
ZNF184	ZN184_HUMAN	C2H2 ZF	HEK293	ENCFF934MYU	ENSG00000096654
ZNF184	ZN184_HUMAN	C2H2 ZF	K562	ENCFF538YWH	ENSG00000096654
ZNF184	ZN184_HUMAN	C2H2 ZF	K562	ENCFF648LXV	ENSG00000096654
ZNF184	ZN184_HUMAN	C2H2 ZF	K562	ENCFF657ZIF	ENSG00000096654
ZNF184	ZN184_HUMAN	C2H2 ZF	K562	ENCFF682PSU	ENSG00000096654
ZNF184	ZN184_HUMAN	C2H2 ZF	K562	ENCFF068UWU	ENSG00000096654
ZNF184	ZN184_HUMAN	C2H2 ZF	K562	ENCFF124GDG	ENSG00000096654
ZNF189	ZN189_HUMAN	C2H2 ZF	HEK293	SRR1370880	ENSG00000136870
ZNF189	ZN189_HUMAN	C2H2 ZF	HEK293	ENCFF634VOX	ENSG00000136870
ZNF189	ZN189_HUMAN	C2H2 ZF	HEK293	SRR5197072	ENSG00000136870
ZNF189	ZN189_HUMAN	C2H2 ZF	HEK293	ENCFF431LTO	ENSG00000136870
ZNF19	ZNF19_HUMAN	C2H2 ZF	HEK293	ENCFF628HJJ	ENSG00000157429
ZNF19	ZNF19_HUMAN	C2H2 ZF	HEK293	SRR5197075	ENSG00000157429
ZNF19	ZNF19_HUMAN	C2H2 ZF	HEK293	ENCFF113CDP	ENSG00000157429
ZNF197	ZN197_HUMAN	C2H2 ZF	K562	ENCFF191EJM	ENSG00000186448
ZNF197	ZN197_HUMAN	C2H2 ZF	K562	ENCFF687QLR	ENSG00000186448
ZNF197	ZN197_HUMAN	C2H2 ZF	HEK293	SRR5197074	ENSG00000186448
ZNF2	ZNF2_HUMAN	C2H2 ZF	HEK293	SRR5197105	ENSG00000275111
ZNF2	ZNF2_HUMAN	C2H2 ZF	HEK293	ENCFF033WZV	ENSG00000275111
ZNF2	ZNF2_HUMAN	C2H2 ZF	HEK293	ENCFF826IAN	ENSG00000275111
ZNF200	ZN200_HUMAN	C2H2 ZF	HEK293	SRR1370891	ENSG00000010539
ZNF202	ZN202_HUMAN	C2H2 ZF	HEK293	ENCFF343NMF	ENSG00000166261
ZNF202	ZN202_HUMAN	C2H2 ZF	HEK293	SRR5197076	ENSG00000166261
ZNF202	ZN202_HUMAN	C2H2 ZF	HEK293	ENCFF623VBL	ENSG00000166261
ZNF205	ZN205_HUMAN	C2H2 ZF	HepG2	ENCFF738UWF	ENSG00000122386
ZNF205	ZN205_HUMAN	C2H2 ZF	HepG2	ENCFF268WQR	ENSG00000122386
ZNF205	ZN205_HUMAN	C2H2 ZF	HEK293	SRR5197077	ENSG00000122386
ZNF211	ZN211_HUMAN	C2H2 ZF	HEK293	ENCFF571NTO	ENSG00000121417
ZNF211	ZN211_HUMAN	C2H2 ZF	HEK293	SRR5197078	ENSG00000121417
ZNF211	ZN211_HUMAN	C2H2 ZF	HEK293	SRR5197079	ENSG00000121417
ZNF211	ZN211_HUMAN	C2H2 ZF	HEK293	ENCFF333OOX	ENSG00000121417
ZNF212	ZN212_HUMAN	C2H2 ZF	HEK293	SRR5197080	ENSG00000170260
ZNF214	ZN214_HUMAN	C2H2 ZF	HEK293	SRR3083388	ENSG00000149050
ZNF214	ZN214_HUMAN	C2H2 ZF	HEK293	ENCFF063VDZ	ENSG00000149050
ZNF214	ZN214_HUMAN	C2H2 ZF	HEK293	SRR3083387	ENSG00000149050
ZNF214	ZN214_HUMAN	C2H2 ZF	HEK293	SRR5197081	ENSG00000149050
ZNF214	ZN214_HUMAN	C2H2 ZF	HEK293	ENCFF046FPH	ENSG00000149050
ZNF22	ZNF22_HUMAN	C2H2 ZF	HEK293	SRR3083152	ENSG00000165512
ZNF22	ZNF22_HUMAN	C2H2 ZF	HEK293	SRR3083148	ENSG00000165512
ZNF22	ZNF22_HUMAN	C2H2 ZF	HEK293	SRR3083151	ENSG00000165512
ZNF22	ZNF22_HUMAN	C2H2 ZF	HEK293	SRR3083149	ENSG00000165512
ZNF22	ZNF22_HUMAN	C2H2 ZF	HEK293	SRR3083154	ENSG00000165512
ZNF22	ZNF22_HUMAN	C2H2 ZF	HEK293	SRR3083150	ENSG00000165512
ZNF22	ZNF22_HUMAN	C2H2 ZF	HEK293	SRR3083153	ENSG00000165512
ZNF22	ZNF22_HUMAN	C2H2 ZF	HEK293	SRR3083156	ENSG00000165512
ZNF22	ZNF22_HUMAN	C2H2 ZF	HEK293	SRR3083155	ENSG00000165512
ZNF222	ZN222_HUMAN	C2H2 ZF	HEK293	SRR5197082	ENSG00000159885
ZNF223	ZN223_HUMAN	C2H2 ZF	HEK293	ENCFF347NTF	ENSG00000178386
ZNF223	ZN223_HUMAN	C2H2 ZF	HEK293	ENCFF939QHA	ENSG00000178386
ZNF223	ZN223_HUMAN	C2H2 ZF	HEK293	SRR5197083	ENSG00000178386
ZNF224	ZN224_HUMAN	C2H2 ZF	HepG2	ENCFF882ZCC	ENSG00000267680
ZNF224	ZN224_HUMAN	C2H2 ZF	HEK293	SRR3083379	ENSG00000267680
ZNF224	ZN224_HUMAN	C2H2 ZF	HEK293	SRR5197084	ENSG00000267680
ZNF224	ZN224_HUMAN	C2H2 ZF	HEK293	SRR3083380	ENSG00000267680
ZNF225	ZN225_HUMAN	C2H2 ZF	HEK293	SRR5197085	ENSG00000256294
ZNF23	ZNF23_HUMAN	C2H2 ZF	HEK293	ENCFF183KFV	ENSG00000167377
ZNF23	ZNF23_HUMAN	C2H2 ZF	HEK293	ENCFF197XQY	ENSG00000167377
ZNF232	ZN232_HUMAN	C2H2 ZF	HepG2	ENCFF113KTG	ENSG00000167840
ZNF232	ZN232_HUMAN	C2H2 ZF	HepG2	ENCFF126MNS	ENSG00000167840
ZNF235	ZN235_HUMAN	C2H2 ZF	HEK293	SRR5197086	ENSG00000159917
ZNF24	ZNF24_HUMAN	C2H2 ZF	GM12878	ENCFF678GYV	ENSG00000172466
ZNF24	ZNF24_HUMAN	C2H2 ZF	GM12878	ENCFF826HNS	ENSG00000172466
ZNF24	ZNF24_HUMAN	C2H2 ZF	HEK293	ENCFF193XUN	ENSG00000172466
ZNF24	ZNF24_HUMAN	C2H2 ZF	K562	ENCFF205VDU	ENSG00000172466
ZNF24	ZNF24_HUMAN	C2H2 ZF	K562	ENCFF391BBO	ENSG00000172466
ZNF24	ZNF24_HUMAN	C2H2 ZF	K562	ENCFF786MHJ	ENSG00000172466
ZNF24	ZNF24_HUMAN	C2H2 ZF	HepG2	ENCFF364EXI	ENSG00000172466
ZNF24	ZNF24_HUMAN	C2H2 ZF	K562	ENCFF686ZIH	ENSG00000172466
ZNF24	ZNF24_HUMAN	C2H2 ZF	HepG2	ENCFF195AYY	ENSG00000172466
ZNF24	ZNF24_HUMAN	C2H2 ZF	HEK293	ENCFF703RJE	ENSG00000172466
ZNF24	ZNF24_HUMAN	C2H2 ZF	HepG2	ENCFF988SHG	ENSG00000172466
ZNF24	ZNF24_HUMAN	C2H2 ZF	HepG2	ENCFF687AXX	ENSG00000172466
ZNF24	ZNF24_HUMAN	C2H2 ZF	K562	ENCFF396AXY	ENSG00000172466
ZNF24	ZNF24_HUMAN	C2H2 ZF	K562	ENCFF657TZQ	ENSG00000172466
ZNF248	ZN248_HUMAN	C2H2 ZF	HEK293	SRR5197087	ENSG00000198105
ZNF248	ZN248_HUMAN	C2H2 ZF	HEK293	ENCFF136ZLW	ENSG00000198105
ZNF248	ZN248_HUMAN	C2H2 ZF	HEK293	ENCFF503ISP	ENSG00000198105
ZNF25	ZNF25_HUMAN	C2H2 ZF	HEK293	SRR5197090	ENSG00000175395
ZNF250	ZN250_HUMAN	C2H2 ZF	HEK293	SRR1370877	ENSG00000196150
ZNF250	ZN250_HUMAN	C2H2 ZF	HEK293	SRR3083143	ENSG00000196150
ZNF250	ZN250_HUMAN	C2H2 ZF	HEK293	SRR3083142	ENSG00000196150
ZNF254	ZN254_HUMAN	C2H2 ZF	HEK293	SRR5197088	ENSG00000213096
ZNF256	ZN256_HUMAN	C2H2 ZF	HepG2	ENCFF935KNK	ENSG00000152454
ZNF256	ZN256_HUMAN	C2H2 ZF	HepG2	ENCFF696NZD	ENSG00000152454
ZNF257	ZN257_HUMAN	C2H2 ZF	HEK293	SRR3083391	ENSG00000197134
ZNF257	ZN257_HUMAN	C2H2 ZF	HEK293	SRR3083392	ENSG00000197134
ZNF257	ZN257_HUMAN	C2H2 ZF	HEK293	SRR3083393	ENSG00000197134
ZNF257	ZN257_HUMAN	C2H2 ZF	HEK293	SRR3083394	ENSG00000197134
ZNF257	ZN257_HUMAN	C2H2 ZF	HEK293	SRR5197089	ENSG00000197134
ZNF26	ZNF26_HUMAN	C2H2 ZF	HEK293	ENCFF663CXE	ENSG00000198393
ZNF26	ZNF26_HUMAN	C2H2 ZF	HEK293	SRR5197095	ENSG00000198393
ZNF26	ZNF26_HUMAN	C2H2 ZF	HEK293	ENCFF606HTE	ENSG00000198393
ZNF260	ZN260_HUMAN	C2H2 ZF	HEK293	SRR3083241	ENSG00000254004
ZNF260	ZN260_HUMAN	C2H2 ZF	HEK293	SRR3083240	ENSG00000254004
ZNF263	ZN263_HUMAN	C2H2 ZF	HepG2	ENCFF041UIR	ENSG00000006194
ZNF263	ZN263_HUMAN	C2H2 ZF	K562	ENCFF891GFG	ENSG00000006194
ZNF263	ZN263_HUMAN	C2H2 ZF	HepG2	ENCFF660FAS	ENSG00000006194
ZNF263	ZN263_HUMAN	C2H2 ZF	HEK293	ENCFF554BHA	ENSG00000006194
ZNF263	ZN263_HUMAN	C2H2 ZF	HEK293	SRR5197091	ENSG00000006194
ZNF263	ZN263_HUMAN	C2H2 ZF	HEK293	SRR3083106	ENSG00000006194
ZNF263	ZN263_HUMAN	C2H2 ZF	HEK293	ENCFF282LOM	ENSG00000006194
ZNF263	ZN263_HUMAN	C2H2 ZF	K562	ENCFF094FZQ	ENSG00000006194
ZNF263	ZN263_HUMAN	C2H2 ZF	HEK293	SRR3083105	ENSG00000006194
ZNF264	ZN264_HUMAN	C2H2 ZF	HEK293	SRR3083108	ENSG00000083844
ZNF264	ZN264_HUMAN	C2H2 ZF	HepG2	ENCFF826QKB	ENSG00000083844
ZNF264	ZN264_HUMAN	C2H2 ZF	HEK293	SRR5197092	ENSG00000083844
ZNF264	ZN264_HUMAN	C2H2 ZF	HEK293	SRR1370899	ENSG00000083844
ZNF264	ZN264_HUMAN	C2H2 ZF	HepG2	ENCFF596DYI	ENSG00000083844
ZNF264	ZN264_HUMAN	C2H2 ZF	HEK293	SRR3083107	ENSG00000083844
ZNF266	ZN266_HUMAN	C2H2 ZF	HEK293	ENCFF432CZZ	ENSG00000174652
ZNF266	ZN266_HUMAN	C2H2 ZF	HEK293	SRR5197093	ENSG00000174652
ZNF266	ZN266_HUMAN	C2H2 ZF	HEK293	ENCFF381GNT	ENSG00000174652
ZNF267	ZN267_HUMAN	C2H2 ZF	HEK293	SRR5197094	ENSG00000185947
ZNF273	ZN273_HUMAN	C2H2 ZF	HEK293	SRR5197096	ENSG00000198039
ZNF273	ZN273_HUMAN	C2H2 ZF	HEK293	SRR1370888	ENSG00000198039
ZNF274	ZN274_HUMAN	C2H2 ZF	H1	ENCFF101DVO	ENSG00000171606
ZNF274	ZN274_HUMAN	C2H2 ZF	H1	ENCFF175PHI	ENSG00000171606
ZNF274	ZN274_HUMAN	C2H2 ZF	GM12878	ENCFF785BKE	ENSG00000171606
ZNF274	ZN274_HUMAN	C2H2 ZF	K562	ENCFF444ZUH	ENSG00000171606
ZNF274	ZN274_HUMAN	C2H2 ZF	K562	ENCFF474ETY	ENSG00000171606
ZNF274	ZN274_HUMAN	C2H2 ZF	HEK293	ENCFF607DUB	ENSG00000171606
ZNF274	ZN274_HUMAN	C2H2 ZF	K562	ENCFF917UQJ	ENSG00000171606
ZNF274	ZN274_HUMAN	C2H2 ZF	K562	ENCFF419SAY	ENSG00000171606
ZNF274	ZN274_HUMAN	C2H2 ZF	HEK293	SRR5197097	ENSG00000171606
ZNF274	ZN274_HUMAN	C2H2 ZF	HEK293	ENCFF230WSL	ENSG00000171606
ZNF276	ZN276_HUMAN	C2H2 ZF	HepG2	ENCFF540TYN	ENSG00000158805
ZNF276	ZN276_HUMAN	C2H2 ZF	HepG2	ENCFF869LME	ENSG00000158805
ZNF28	ZNF28_HUMAN	C2H2 ZF	HEK293	SRR5197104	ENSG00000198538
ZNF281	ZN281_HUMAN	C2H2 ZF	HepG2	ENCFF074BGF	ENSG00000162702
ZNF281	ZN281_HUMAN	C2H2 ZF	HEK293	SRR3083396	ENSG00000162702
ZNF281	ZN281_HUMAN	C2H2 ZF	HEK293	SRR3083395	ENSG00000162702
ZNF281	ZN281_HUMAN	C2H2 ZF	HepG2	ENCFF266HGH	ENSG00000162702
ZNF282	ZN282_HUMAN	C2H2 ZF	HEK293	SRR5197099	ENSG00000170265
ZNF282	ZN282_HUMAN	C2H2 ZF	HepG2	ENCFF898VBC	ENSG00000170265
ZNF282	ZN282_HUMAN	C2H2 ZF	HEK293	SRR5197098	ENSG00000170265
ZNF282	ZN282_HUMAN	C2H2 ZF	HepG2	ENCFF990PBT	ENSG00000170265
ZNF282	ZN282_HUMAN	C2H2 ZF	K562	ENCFF584VYO	ENSG00000170265
ZNF282	ZN282_HUMAN	C2H2 ZF	K562	ENCFF553FEG	ENSG00000170265
ZNF283	ZN283_HUMAN	C2H2 ZF	HEK293	SRR5197100	ENSG00000167637
ZNF284	ZN284_HUMAN	C2H2 ZF	HEK293	SRR5197101	ENSG00000186026
ZNF285	ZN285_HUMAN	C2H2 ZF	HEK293	SRR5197102	ENSG00000267508
ZNF287	ZN287_HUMAN	C2H2 ZF	HEK293	SRR5197103	ENSG00000141040
ZNF296	ZN296_HUMAN	C2H2 ZF	HepG2	ENCFF823KVI	ENSG00000170684
ZNF296	ZN296_HUMAN	C2H2 ZF	HepG2	ENCFF191FAX	ENSG00000170684
ZNF3	ZNF3_HUMAN	C2H2 ZF	HEK293	SRR5197129	ENSG00000166526
ZNF3	ZNF3_HUMAN	C2H2 ZF	HepG2	ENCFF127FFH	ENSG00000166526
ZNF3	ZNF3_HUMAN	C2H2 ZF	HepG2	ENCFF581GQK	ENSG00000166526
ZNF3	ZNF3_HUMAN	C2H2 ZF	K562	ENCFF724BYL	ENSG00000166526
ZNF30	ZNF30_HUMAN	C2H2 ZF	HEK293	SRR3083161	ENSG00000168661
ZNF30	ZNF30_HUMAN	C2H2 ZF	HEK293	SRR3083162	ENSG00000168661
ZNF30	ZNF30_HUMAN	C2H2 ZF	HEK293	SRR3083160	ENSG00000168661
ZNF30	ZNF30_HUMAN	C2H2 ZF	HepG2	ENCFF369TMB	ENSG00000168661
ZNF30	ZNF30_HUMAN	C2H2 ZF	HEK293	SRR3083163	ENSG00000168661
ZNF30	ZNF30_HUMAN	C2H2 ZF	HEK293	SRR3083159	ENSG00000168661
ZNF30	ZNF30_HUMAN	C2H2 ZF	HEK293	SRR5197109	ENSG00000168661
ZNF30	ZNF30_HUMAN	C2H2 ZF	HepG2	ENCFF948FZM	ENSG00000168661
ZNF300	ZN300_HUMAN	C2H2 ZF	HEK293	SRR5197106	ENSG00000145908
ZNF302	ZN302_HUMAN	C2H2 ZF	HEK293	SRR5197107	ENSG00000089335
ZNF302	ZN302_HUMAN	C2H2 ZF	HEK293	ENCFF064EQH	ENSG00000089335
ZNF302	ZN302_HUMAN	C2H2 ZF	HEK293	ENCFF493TBA	ENSG00000089335
ZNF304	ZN304_HUMAN	C2H2 ZF	HEK293	SRR5197108	ENSG00000131845
ZNF316	ZN316_HUMAN	C2H2 ZF	K562	ENCFF908CYX	ENSG00000205903
ZNF316	ZN316_HUMAN	C2H2 ZF	K562	ENCFF267EEY	ENSG00000205903
ZNF316	ZN316_HUMAN	C2H2 ZF	K562	ENCFF041ZVD	ENSG00000205903
ZNF317	ZN317_HUMAN	C2H2 ZF	HEK293	SRR3083323	ENSG00000130803
ZNF317	ZN317_HUMAN	C2H2 ZF	HepG2	ENCFF436EHA	ENSG00000130803
ZNF317	ZN317_HUMAN	C2H2 ZF	HEK293	SRR3083324	ENSG00000130803
ZNF317	ZN317_HUMAN	C2H2 ZF	HEK293	SRR5197111	ENSG00000130803
ZNF317	ZN317_HUMAN	C2H2 ZF	HEK293	SRR3083325	ENSG00000130803
ZNF317	ZN317_HUMAN	C2H2 ZF	HEK293	SRR1370906	ENSG00000130803
ZNF317	ZN317_HUMAN	C2H2 ZF	HepG2	ENCFF295DRP	ENSG00000130803
ZNF320	ZN320_HUMAN	C2H2 ZF	HEK293	SRR3083102	ENSG00000182986
ZNF320	ZN320_HUMAN	C2H2 ZF	HEK293	SRR3083101	ENSG00000182986
ZNF320	ZN320_HUMAN	C2H2 ZF	HEK293	SRR3083100	ENSG00000182986
ZNF320	ZN320_HUMAN	C2H2 ZF	HEK293	SRR3083099	ENSG00000182986
ZNF320	ZN320_HUMAN	C2H2 ZF	HEK293	SRR5197112	ENSG00000182986
ZNF322	ZN322_HUMAN	C2H2 ZF	HEK293	SRR3083255	ENSG00000181315
ZNF322	ZN322_HUMAN	C2H2 ZF	HEK293	SRR3083254	ENSG00000181315
ZNF322	ZN322_HUMAN	C2H2 ZF	HEK293	SRR1370894	ENSG00000181315
ZNF324	Z324A_HUMAN	C2H2 ZF	HEK293	ENCFF521XIN	ENSG00000083812
ZNF324	Z324A_HUMAN	C2H2 ZF	HEK293	SRR3083112	ENSG00000083812
ZNF324	Z324A_HUMAN	C2H2 ZF	HEK293	SRR5197114	ENSG00000083812
ZNF324	Z324A_HUMAN	C2H2 ZF	HEK293	ENCFF342NOF	ENSG00000083812
ZNF324	Z324A_HUMAN	C2H2 ZF	HEK293	SRR3083113	ENSG00000083812
ZNF324B	Z324B_HUMAN	C2H2 ZF	HEK293	SRR5197113	ENSG00000249471
ZNF329	ZN329_HUMAN	C2H2 ZF	HEK293	SRR3083262	ENSG00000181894
ZNF329	ZN329_HUMAN	C2H2 ZF	HEK293	SRR3083263	ENSG00000181894
ZNF331	ZN331_HUMAN	C2H2 ZF	HEK293	SRR5197115	ENSG00000130844
ZNF331	ZN331_HUMAN	C2H2 ZF	HEK293	SRR3083374	ENSG00000130844
ZNF331	ZN331_HUMAN	C2H2 ZF	HEK293	SRR3083376	ENSG00000130844
ZNF331	ZN331_HUMAN	C2H2 ZF	HepG2	ENCFF517TUV	ENSG00000130844
ZNF331	ZN331_HUMAN	C2H2 ZF	HEK293	SRR3083373	ENSG00000130844
ZNF331	ZN331_HUMAN	C2H2 ZF	HEK293	SRR3083375	ENSG00000130844
ZNF331	ZN331_HUMAN	C2H2 ZF	HepG2	ENCFF971OVT	ENSG00000130844
ZNF333	ZN333_HUMAN	C2H2 ZF	HepG2	ENCFF114NLB	ENSG00000160961
ZNF333	ZN333_HUMAN	C2H2 ZF	HEK293	SRR5197116	ENSG00000160961
ZNF333	ZN333_HUMAN	C2H2 ZF	HepG2	ENCFF465DAK	ENSG00000160961
ZNF334	ZN334_HUMAN	C2H2 ZF	HEK293	SRR5197117	ENSG00000198185
ZNF337	ZN337_HUMAN	C2H2 ZF	HEK293	SRR5197118	ENSG00000130684
ZNF33A	ZN33A_HUMAN	C2H2 ZF	HEK293	SRR3083220	ENSG00000189180
ZNF33A	ZN33A_HUMAN	C2H2 ZF	HEK293	SRR5197120	ENSG00000189180
ZNF33A	ZN33A_HUMAN	C2H2 ZF	HEK293	SRR3083219	ENSG00000189180
ZNF33A	ZN33A_HUMAN	C2H2 ZF	HEK293	SRR5197119	ENSG00000189180
ZNF33A	ZN33A_HUMAN	C2H2 ZF	HEK293	SRR1370903	ENSG00000189180
ZNF33B	ZN33B_HUMAN	C2H2 ZF	HEK293	SRR5197121	ENSG00000196693
ZNF34	ZNF34_HUMAN	C2H2 ZF	HEK293	SRR3083269	ENSG00000196378
ZNF34	ZNF34_HUMAN	C2H2 ZF	HepG2	ENCFF511KBH	ENSG00000196378
ZNF34	ZNF34_HUMAN	C2H2 ZF	HEK293	SRR3083270	ENSG00000196378
ZNF34	ZNF34_HUMAN	C2H2 ZF	HEK293	ENCFF844RRZ	ENSG00000196378
ZNF34	ZNF34_HUMAN	C2H2 ZF	HEK293	ENCFF149UBZ	ENSG00000196378
ZNF34	ZNF34_HUMAN	C2H2 ZF	HepG2	ENCFF214WZB	ENSG00000196378
ZNF341	ZN341_HUMAN	C2H2 ZF	HEK293	SRR3083342	ENSG00000131061
ZNF341	ZN341_HUMAN	C2H2 ZF	HEK293	SRR3083341	ENSG00000131061
ZNF341	ZN341_HUMAN	C2H2 ZF	HEK293	ENCFF219EYD	ENSG00000131061
ZNF341	ZN341_HUMAN	C2H2 ZF	HEK293	ENCFF481VHV	ENSG00000131061
ZNF343	ZN343_HUMAN	C2H2 ZF	HepG2	ENCFF774NTN	ENSG00000088876
ZNF343	ZN343_HUMAN	C2H2 ZF	HEK293	SRR5197122	ENSG00000088876
ZNF343	ZN343_HUMAN	C2H2 ZF	HepG2	ENCFF248BTP	ENSG00000088876
ZNF35	ZNF35_HUMAN	C2H2 ZF	HEK293	SRR3083140	ENSG00000169981
ZNF35	ZNF35_HUMAN	C2H2 ZF	HEK293	SRR1370884	ENSG00000169981
ZNF35	ZNF35_HUMAN	C2H2 ZF	HEK293	SRR3083141	ENSG00000169981
ZNF350	ZN350_HUMAN	C2H2 ZF	HEK293	SRR3083346	ENSG00000256683
ZNF350	ZN350_HUMAN	C2H2 ZF	HEK293	SRR3083347	ENSG00000256683
ZNF350	ZN350_HUMAN	C2H2 ZF	HEK293	SRR3083345	ENSG00000256683
ZNF350	ZN350_HUMAN	C2H2 ZF	HEK293	SRR3083348	ENSG00000256683
ZNF350	ZN350_HUMAN	C2H2 ZF	HEK293	ENCFF969XIH	ENSG00000256683
ZNF350	ZN350_HUMAN	C2H2 ZF	HEK293	ENCFF871WHM	ENSG00000256683
ZNF354A	Z354A_HUMAN	C2H2 ZF	HEK293	SRR3083111	ENSG00000169131
ZNF354A	Z354A_HUMAN	C2H2 ZF	HEK293	SRR3083110	ENSG00000169131
ZNF354A	Z354A_HUMAN	C2H2 ZF	HEK293	SRR5197123	ENSG00000169131
ZNF354B	Z354B_HUMAN	C2H2 ZF	HEK293	SRR5197124	ENSG00000178338
ZNF354B	Z354B_HUMAN	C2H2 ZF	K562	ENCFF864BUV	ENSG00000178338
ZNF354B	Z354B_HUMAN	C2H2 ZF	K562	ENCFF103HTZ	ENSG00000178338
ZNF354C	Z354C_HUMAN	C2H2 ZF	HEK293	ENCFF414AQN	ENSG00000177932
ZNF354C	Z354C_HUMAN	C2H2 ZF	HEK293	ENCFF193NZD	ENSG00000177932
ZNF354C	Z354C_HUMAN	C2H2 ZF	K562	ENCFF951YNL	ENSG00000177932
ZNF354C	Z354C_HUMAN	C2H2 ZF	K562	ENCFF741DAC	ENSG00000177932
ZNF362	ZN362_HUMAN	C2H2 ZF	HEK293	ENCFF690XBP	ENSG00000160094
ZNF362	ZN362_HUMAN	C2H2 ZF	HepG2	ENCFF732AML	ENSG00000160094
ZNF362	ZN362_HUMAN	C2H2 ZF	HepG2	ENCFF197LBQ	ENSG00000160094
ZNF362	ZN362_HUMAN	C2H2 ZF	HEK293	ENCFF028BVH	ENSG00000160094
ZNF37A	ZN37A_HUMAN	C2H2 ZF	HEK293	SRR3083158	ENSG00000075407
ZNF37A	ZN37A_HUMAN	C2H2 ZF	HEK293	ENCFF626LRM	ENSG00000075407
ZNF37A	ZN37A_HUMAN	C2H2 ZF	HEK293	ENCFF511SQL	ENSG00000075407
ZNF37A	ZN37A_HUMAN	C2H2 ZF	HEK293	SRR3083157	ENSG00000075407
ZNF382	ZN382_HUMAN	C2H2 ZF	HEK293	SRR3083327	ENSG00000161298
ZNF382	ZN382_HUMAN	C2H2 ZF	HEK293	SRR5197125	ENSG00000161298
ZNF382	ZN382_HUMAN	C2H2 ZF	HEK293	SRR3083333	ENSG00000161298
ZNF382	ZN382_HUMAN	C2H2 ZF	HEK293	SRR3083326	ENSG00000161298
ZNF382	ZN382_HUMAN	C2H2 ZF	HEK293	SRR3083328	ENSG00000161298
ZNF382	ZN382_HUMAN	C2H2 ZF	HEK293	SRR3083329	ENSG00000161298
ZNF382	ZN382_HUMAN	C2H2 ZF	HEK293	SRR3083330	ENSG00000161298
ZNF382	ZN382_HUMAN	C2H2 ZF	HEK293	SRR3083334	ENSG00000161298
ZNF382	ZN382_HUMAN	C2H2 ZF	HEK293	SRR3083332	ENSG00000161298
ZNF382	ZN382_HUMAN	C2H2 ZF	HEK293	SRR3083331	ENSG00000161298
ZNF382	ZN382_HUMAN	C2H2 ZF	HEK293	SRR5197126	ENSG00000161298
ZNF382	ZN382_HUMAN	C2H2 ZF	HepG2	ENCFF716XED	ENSG00000161298
ZNF382	ZN382_HUMAN	C2H2 ZF	HEK293	SRR1370881	ENSG00000161298
ZNF382	ZN382_HUMAN	C2H2 ZF	HepG2	ENCFF836TQV	ENSG00000161298
ZNF383	ZN383_HUMAN	C2H2 ZF	HepG2	ENCFF638RJY	ENSG00000188283
ZNF383	ZN383_HUMAN	C2H2 ZF	HEK293	SRR5197127	ENSG00000188283
ZNF383	ZN383_HUMAN	C2H2 ZF	HepG2	ENCFF127QYP	ENSG00000188283
ZNF384	ZN384_HUMAN	C2H2 ZF	GM12878	ENCFF055QMP	ENSG00000126746
ZNF384	ZN384_HUMAN	C2H2 ZF	HEK293	SRR3083302	ENSG00000126746
ZNF384	ZN384_HUMAN	C2H2 ZF	HEK293	ENCFF826JBZ	ENSG00000126746
ZNF384	ZN384_HUMAN	C2H2 ZF	HEK293	SRR3083301	ENSG00000126746
ZNF384	ZN384_HUMAN	C2H2 ZF	HEK293	ENCFF412ASO	ENSG00000126746
ZNF384	ZN384_HUMAN	C2H2 ZF	K562	ENCFF140ZMN	ENSG00000126746
ZNF384	ZN384_HUMAN	C2H2 ZF	K562	ENCFF171VBC	ENSG00000126746
ZNF384	ZN384_HUMAN	C2H2 ZF	GM12878	ENCFF230KKA	ENSG00000126746
ZNF384	ZN384_HUMAN	C2H2 ZF	HepG2	ENCFF114WOS	ENSG00000126746
ZNF384	ZN384_HUMAN	C2H2 ZF	HepG2	ENCFF063NKS	ENSG00000126746
ZNF394	ZN394_HUMAN	C2H2 ZF	HEK293	ENCFF006YQA	ENSG00000160908
ZNF394	ZN394_HUMAN	C2H2 ZF	HEK293	SRR3083243	ENSG00000160908
ZNF394	ZN394_HUMAN	C2H2 ZF	HEK293	ENCFF511AWC	ENSG00000160908
ZNF394	ZN394_HUMAN	C2H2 ZF	HEK293	SRR3083242	ENSG00000160908
ZNF398	ZN398_HUMAN	C2H2 ZF	HEK293	SRR5197128	ENSG00000197024
ZNF398	ZN398_HUMAN	C2H2 ZF	HEK293	ENCFF773VPD	ENSG00000197024
ZNF398	ZN398_HUMAN	C2H2 ZF	HEK293	ENCFF592PEU	ENSG00000197024
ZNF41	ZNF41_HUMAN	C2H2 ZF	HEK293	SRR3083190	ENSG00000147124
ZNF41	ZNF41_HUMAN	C2H2 ZF	HEK293	SRR3083194	ENSG00000147124
ZNF41	ZNF41_HUMAN	C2H2 ZF	HEK293	SRR1370887	ENSG00000147124
ZNF41	ZNF41_HUMAN	C2H2 ZF	HEK293	SRR3083193	ENSG00000147124
ZNF41	ZNF41_HUMAN	C2H2 ZF	HEK293	SRR3083191	ENSG00000147124
ZNF41	ZNF41_HUMAN	C2H2 ZF	HEK293	SRR3083192	ENSG00000147124
ZNF41	ZNF41_HUMAN	C2H2 ZF	HEK293	SRR3083195	ENSG00000147124
ZNF415	ZN415_HUMAN	C2H2 ZF	HEK293	SRR1370910	ENSG00000170954
ZNF416	ZN416_HUMAN	C2H2 ZF	HEK293	ENCFF937TCA	ENSG00000083817
ZNF416	ZN416_HUMAN	C2H2 ZF	HEK293	SRR1370905	ENSG00000083817
ZNF416	ZN416_HUMAN	C2H2 ZF	HEK293	ENCFF384OOV	ENSG00000083817
ZNF417	ZN417_HUMAN	C2H2 ZF	HEK293	SRR5197130	ENSG00000173480
ZNF418	ZN418_HUMAN	C2H2 ZF	HEK293	SRR3083299	ENSG00000196724
ZNF418	ZN418_HUMAN	C2H2 ZF	HEK293	SRR5197131	ENSG00000196724
ZNF418	ZN418_HUMAN	C2H2 ZF	HEK293	SRR3083300	ENSG00000196724
ZNF419	ZN419_HUMAN	C2H2 ZF	HEK293	SRR5197132	ENSG00000105136
ZNF419	ZN419_HUMAN	C2H2 ZF	HEK293	SRR3083308	ENSG00000105136
ZNF419	ZN419_HUMAN	C2H2 ZF	HEK293	SRR5197133	ENSG00000105136
ZNF419	ZN419_HUMAN	C2H2 ZF	HEK293	SRR3083307	ENSG00000105136
ZNF423	ZN423_HUMAN	C2H2 ZF	HEK293	ENCFF632DBT	ENSG00000102935
ZNF423	ZN423_HUMAN	C2H2 ZF	HEK293	ENCFF289ROF	ENSG00000102935
ZNF425	ZN425_HUMAN	C2H2 ZF	HEK293	SRR5197134	ENSG00000204947
ZNF429	ZN429_HUMAN	C2H2 ZF	HEK293	SRR5197135	ENSG00000197013
ZNF430	ZN430_HUMAN	C2H2 ZF	HEK293	SRR5197136	ENSG00000278780
ZNF431	ZN431_HUMAN	C2H2 ZF	HEK293	SRR5197137	ENSG00000196705
ZNF432	ZN432_HUMAN	C2H2 ZF	HepG2	ENCFF096KWH	ENSG00000256087
ZNF432	ZN432_HUMAN	C2H2 ZF	HepG2	ENCFF270VBD	ENSG00000256087
ZNF432	ZN432_HUMAN	C2H2 ZF	HEK293	SRR5197138	ENSG00000256087
ZNF433	ZN433_HUMAN	C2H2 ZF	HEK293	ENCFF228XTL	ENSG00000197647
ZNF433	ZN433_HUMAN	C2H2 ZF	HEK293	SRR5197139	ENSG00000197647
ZNF433	ZN433_HUMAN	C2H2 ZF	HEK293	ENCFF525BUR	ENSG00000197647
ZNF436	ZN436_HUMAN	C2H2 ZF	HEK293	SRR3083343	ENSG00000125945
ZNF436	ZN436_HUMAN	C2H2 ZF	HEK293	SRR3083344	ENSG00000125945
ZNF439	ZN439_HUMAN	C2H2 ZF	HEK293	SRR5197140	ENSG00000171291
ZNF44	ZNF44_HUMAN	C2H2 ZF	HEK293	SRR5197146	ENSG00000197857
ZNF440	ZN440_HUMAN	C2H2 ZF	HEK293	SRR5197141	ENSG00000171295
ZNF441	ZN441_HUMAN	C2H2 ZF	HEK293	SRR5197142	ENSG00000197044
ZNF442	ZN442_HUMAN	C2H2 ZF	HEK293	SRR5197143	ENSG00000198342
ZNF443	ZN443_HUMAN	C2H2 ZF	HEK293	SRR5197144	ENSG00000180855
ZNF445	ZN445_HUMAN	C2H2 ZF	HEK293	SRR5197145	ENSG00000185219
ZNF449	ZN449_HUMAN	C2H2 ZF	HEK293	SRR3083253	ENSG00000173275
ZNF449	ZN449_HUMAN	C2H2 ZF	HEK293	ENCFF399LLP	ENSG00000173275
ZNF449	ZN449_HUMAN	C2H2 ZF	HEK293	SRR3083252	ENSG00000173275
ZNF449	ZN449_HUMAN	C2H2 ZF	HEK293	ENCFF590MQC	ENSG00000173275
ZNF45	ZNF45_HUMAN	C2H2 ZF	HEK293	SRR5197148	ENSG00000124459
ZNF45	ZNF45_HUMAN	C2H2 ZF	HEK293	SRR1370901	ENSG00000124459
ZNF454	ZN454_HUMAN	C2H2 ZF	HEK293	SRR1370908	ENSG00000178187
ZNF454	ZN454_HUMAN	C2H2 ZF	HEK293	SRR5197147	ENSG00000178187
ZNF454	ZN454_HUMAN	C2H2 ZF	HEK293	SRR3083277	ENSG00000178187
ZNF454	ZN454_HUMAN	C2H2 ZF	HEK293	SRR3083278	ENSG00000178187
ZNF460	ZN460_HUMAN	C2H2 ZF	HEK293	SRR5197149	ENSG00000197714
ZNF467	ZN467_HUMAN	C2H2 ZF	HEK293	SRR3083259	ENSG00000181444
ZNF467	ZN467_HUMAN	C2H2 ZF	HEK293	SRR1370886	ENSG00000181444
ZNF467	ZN467_HUMAN	C2H2 ZF	HEK293	SRR3083258	ENSG00000181444
ZNF468	ZN468_HUMAN	C2H2 ZF	HEK293	SRR5197150	ENSG00000204604
ZNF473	ZN473_HUMAN	C2H2 ZF	HEK293	ENCFF464PRX	ENSG00000142528
ZNF479	ZN479_HUMAN	C2H2 ZF	HEK293	SRR5197151	ENSG00000185177
ZNF48	ZNF48_HUMAN	C2H2 ZF	HepG2	ENCFF250ZEU	ENSG00000180035
ZNF480	ZN480_HUMAN	C2H2 ZF	HEK293	SRR5197152	ENSG00000198464
ZNF483	ZN483_HUMAN	C2H2 ZF	HEK293	SRR5197153	ENSG00000173258
ZNF483	ZN483_HUMAN	C2H2 ZF	HepG2	ENCFF984RSP	ENSG00000173258
ZNF483	ZN483_HUMAN	C2H2 ZF	HepG2	ENCFF023GMC	ENSG00000173258
ZNF484	ZN484_HUMAN	C2H2 ZF	HEK293	SRR5197154	ENSG00000127081
ZNF485	ZN485_HUMAN	C2H2 ZF	HepG2	ENCFF535XZM	ENSG00000198298
ZNF485	ZN485_HUMAN	C2H2 ZF	HEK293	SRR5197155	ENSG00000198298
ZNF485	ZN485_HUMAN	C2H2 ZF	HepG2	ENCFF706XIN	ENSG00000198298
ZNF486	ZN486_HUMAN	C2H2 ZF	HEK293	SRR5197156	ENSG00000256229
ZNF487	ZN487_HUMAN	C2H2 ZF	HEK293	SRR5197157	ENSG00000243660
ZNF490	ZN490_HUMAN	C2H2 ZF	HEK293	SRR3083389	ENSG00000188033
ZNF490	ZN490_HUMAN	C2H2 ZF	HEK293	SRR3083390	ENSG00000188033
ZNF490	ZN490_HUMAN	C2H2 ZF	HepG2	ENCFF739ZEF	ENSG00000188033
ZNF490	ZN490_HUMAN	C2H2 ZF	HepG2	ENCFF279EUE	ENSG00000188033
ZNF492	ZN492_HUMAN	C2H2 ZF	HEK293	SRR5197158	ENSG00000229676
ZNF496	ZN496_HUMAN	C2H2 ZF	HEK293	SRR5197159	ENSG00000162714
ZNF501	ZN501_HUMAN	C2H2 ZF	HEK293	ENCFF479EPN	ENSG00000186446
ZNF501	ZN501_HUMAN	C2H2 ZF	HEK293	ENCFF875UDE	ENSG00000186446
ZNF502	ZN502_HUMAN	C2H2 ZF	HEK293	SRR3083296	ENSG00000196653
ZNF502	ZN502_HUMAN	C2H2 ZF	HEK293	SRR3083295	ENSG00000196653
ZNF502	ZN502_HUMAN	C2H2 ZF	HEK293	SRR3083293	ENSG00000196653
ZNF502	ZN502_HUMAN	C2H2 ZF	HEK293	SRR3083294	ENSG00000196653
ZNF506	ZN506_HUMAN	C2H2 ZF	HEK293	SRR5197160	ENSG00000081665
ZNF510	ZN510_HUMAN	C2H2 ZF	HEK293	ENCFF475KUF	ENSG00000081386
ZNF510	ZN510_HUMAN	C2H2 ZF	HepG2	ENCFF445DHE	ENSG00000081386
ZNF510	ZN510_HUMAN	C2H2 ZF	HEK293	ENCFF762KOL	ENSG00000081386
ZNF513	ZN513_HUMAN	C2H2 ZF	HEK293	SRR3083276	ENSG00000163795
ZNF513	ZN513_HUMAN	C2H2 ZF	HEK293	ENCFF101IZI	ENSG00000163795
ZNF513	ZN513_HUMAN	C2H2 ZF	HEK293	SRR3083275	ENSG00000163795
ZNF513	ZN513_HUMAN	C2H2 ZF	HepG2	ENCFF246NYO	ENSG00000163795
ZNF513	ZN513_HUMAN	C2H2 ZF	HEK293	ENCFF022ZFU	ENSG00000163795
ZNF513	ZN513_HUMAN	C2H2 ZF	HepG2	ENCFF222RBP	ENSG00000163795
ZNF514	ZN514_HUMAN	C2H2 ZF	HEK293	ENCFF016ALA	ENSG00000144026
ZNF519	ZN519_HUMAN	C2H2 ZF	HEK293	SRR5197161	ENSG00000175322
ZNF519	ZN519_HUMAN	C2H2 ZF	HEK293	SRR1370893	ENSG00000175322
ZNF521	ZN521_HUMAN	C2H2 ZF	HEK293	ENCFF858TGO	ENSG00000198795
ZNF525	ZN525_HUMAN	C2H2 ZF	HEK293	SRR5197162	ENSG00000203326
ZNF527	ZN527_HUMAN	C2H2 ZF	HEK293	SRR5197163	ENSG00000189164
ZNF528	ZN528_HUMAN	C2H2 ZF	HEK293	SRR3083236	ENSG00000167555
ZNF528	ZN528_HUMAN	C2H2 ZF	HEK293	SRR1370882	ENSG00000167555
ZNF528	ZN528_HUMAN	C2H2 ZF	HEK293	SRR3083235	ENSG00000167555
ZNF528	ZN528_HUMAN	C2H2 ZF	HEK293	SRR5197164	ENSG00000167555
ZNF528	ZN528_HUMAN	C2H2 ZF	HEK293	SRR3083238	ENSG00000167555
ZNF528	ZN528_HUMAN	C2H2 ZF	HEK293	SRR3083237	ENSG00000167555
ZNF528	ZN528_HUMAN	C2H2 ZF	HEK293	SRR3083239	ENSG00000167555
ZNF528	ZN528_HUMAN	C2H2 ZF	HEK293	SRR3083234	ENSG00000167555
ZNF529	ZN529_HUMAN	C2H2 ZF	HEK293	SRR5197165	ENSG00000186020
ZNF529	ZN529_HUMAN	C2H2 ZF	HEK293	ENCFF691KNW	ENSG00000186020
ZNF529	ZN529_HUMAN	C2H2 ZF	HEK293	ENCFF867NYN	ENSG00000186020
ZNF530	ZN530_HUMAN	C2H2 ZF	HepG2	ENCFF776LJO	ENSG00000183647
ZNF530	ZN530_HUMAN	C2H2 ZF	HepG2	ENCFF615AGQ	ENSG00000183647
ZNF530	ZN530_HUMAN	C2H2 ZF	HEK293	ENCFF122SAG	ENSG00000183647
ZNF530	ZN530_HUMAN	C2H2 ZF	HEK293	ENCFF478PNG	ENSG00000183647
ZNF530	ZN530_HUMAN	C2H2 ZF	HEK293	SRR5197166	ENSG00000183647
ZNF534	ZN534_HUMAN	C2H2 ZF	HEK293	SRR5197167	ENSG00000198633
ZNF540	ZN540_HUMAN	C2H2 ZF	HEK293	SRR5197168	ENSG00000171817
ZNF543	ZN543_HUMAN	C2H2 ZF	HepG2	ENCFF888XEL	ENSG00000178229
ZNF543	ZN543_HUMAN	C2H2 ZF	HEK293	SRR5197169	ENSG00000178229
ZNF543	ZN543_HUMAN	C2H2 ZF	HepG2	ENCFF302BWC	ENSG00000178229
ZNF547	ZN547_HUMAN	C2H2 ZF	HEK293	SRR5197170	ENSG00000152433
ZNF547	ZN547_HUMAN	C2H2 ZF	HEK293	ENCFF730QBB	ENSG00000152433
ZNF547	ZN547_HUMAN	C2H2 ZF	HEK293	SRR3083265	ENSG00000152433
ZNF547	ZN547_HUMAN	C2H2 ZF	HEK293	ENCFF996RPG	ENSG00000152433
ZNF547	ZN547_HUMAN	C2H2 ZF	HEK293	SRR3083264	ENSG00000152433
ZNF548	ZN548_HUMAN	C2H2 ZF	HepG2	ENCFF074AKA	ENSG00000188785
ZNF548	ZN548_HUMAN	C2H2 ZF	HEK293	ENCFF894YZH	ENSG00000188785
ZNF548	ZN548_HUMAN	C2H2 ZF	HEK293	ENCFF460FTQ	ENSG00000188785
ZNF548	ZN548_HUMAN	C2H2 ZF	HepG2	ENCFF643VOK	ENSG00000188785
ZNF548	ZN548_HUMAN	C2H2 ZF	HEK293	SRR5197171	ENSG00000188785
ZNF549	ZN549_HUMAN	C2H2 ZF	HEK293	SRR3083250	ENSG00000121406
ZNF549	ZN549_HUMAN	C2H2 ZF	HEK293	ENCFF158MHQ	ENSG00000121406
ZNF549	ZN549_HUMAN	C2H2 ZF	HEK293	SRR3083251	ENSG00000121406
ZNF549	ZN549_HUMAN	C2H2 ZF	HEK293	ENCFF364ZQY	ENSG00000121406
ZNF549	ZN549_HUMAN	C2H2 ZF	HEK293	ENCFF488PYH	ENSG00000121406
ZNF549	ZN549_HUMAN	C2H2 ZF	HepG2	ENCFF943YLU	ENSG00000121406
ZNF549	ZN549_HUMAN	C2H2 ZF	HepG2	ENCFF694HRP	ENSG00000121406
ZNF549	ZN549_HUMAN	C2H2 ZF	HEK293	SRR5197172	ENSG00000121406
ZNF549	ZN549_HUMAN	C2H2 ZF	HEK293	SRR5197173	ENSG00000121406
ZNF550	ZN550_HUMAN	C2H2 ZF	HEK293	SRR5197174	ENSG00000251369
ZNF552	ZN552_HUMAN	C2H2 ZF	HEK293	SRR5197175	ENSG00000178935
ZNF554	ZN554_HUMAN	C2H2 ZF	HEK293	SRR3083260	ENSG00000172006
ZNF554	ZN554_HUMAN	C2H2 ZF	HEK293	SRR3083261	ENSG00000172006
ZNF555	ZN555_HUMAN	C2H2 ZF	HEK293	SRR5197176	ENSG00000186300
ZNF555	ZN555_HUMAN	C2H2 ZF	HEK293	ENCFF547XPS	ENSG00000186300
ZNF555	ZN555_HUMAN	C2H2 ZF	HEK293	ENCFF938OSW	ENSG00000186300
ZNF556	ZN556_HUMAN	C2H2 ZF	HepG2	ENCFF523RVU	ENSG00000172000
ZNF557	ZN557_HUMAN	C2H2 ZF	HepG2	ENCFF304CAR	ENSG00000130544
ZNF557	ZN557_HUMAN	C2H2 ZF	HEK293	SRR5197177	ENSG00000130544
ZNF557	ZN557_HUMAN	C2H2 ZF	HepG2	ENCFF232XFK	ENSG00000130544
ZNF558	ZN558_HUMAN	C2H2 ZF	HEK293	SRR5197178	ENSG00000167785
ZNF558	ZN558_HUMAN	C2H2 ZF	HEK293	ENCFF458TQM	ENSG00000167785
ZNF558	ZN558_HUMAN	C2H2 ZF	HEK293	ENCFF186YMP	ENSG00000167785
ZNF561	ZN561_HUMAN	C2H2 ZF	HEK293	SRR5197179	ENSG00000171469
ZNF561	ZN561_HUMAN	C2H2 ZF	HEK293	ENCFF165JXG	ENSG00000171469
ZNF561	ZN561_HUMAN	C2H2 ZF	HEK293	ENCFF266KQS	ENSG00000171469
ZNF562	ZN562_HUMAN	C2H2 ZF	HEK293	SRR5197180	ENSG00000171466
ZNF563	ZN563_HUMAN	C2H2 ZF	HEK293	SRR3083292	ENSG00000188868
ZNF563	ZN563_HUMAN	C2H2 ZF	HEK293	SRR3083291	ENSG00000188868
ZNF564	ZN564_HUMAN	C2H2 ZF	HEK293	SRR5197181	ENSG00000249709
ZNF565	ZN565_HUMAN	C2H2 ZF	HEK293	SRR5197182	ENSG00000196357
ZNF566	ZN566_HUMAN	C2H2 ZF	HEK293	SRR5197183	ENSG00000186017
ZNF567	ZN567_HUMAN	C2H2 ZF	HEK293	SRR5197184	ENSG00000189042
ZNF570	ZN570_HUMAN	C2H2 ZF	HEK293	SRR5197185	ENSG00000171827
ZNF570	ZN570_HUMAN	C2H2 ZF	HepG2	ENCFF214PKV	ENSG00000171827
ZNF570	ZN570_HUMAN	C2H2 ZF	HepG2	ENCFF698QXC	ENSG00000171827
ZNF571	ZN571_HUMAN	C2H2 ZF	HEK293	SRR5197186	ENSG00000180479
ZNF571	ZN571_HUMAN	C2H2 ZF	HEK293	ENCFF714MNN	ENSG00000180479
ZNF571	ZN571_HUMAN	C2H2 ZF	HEK293	ENCFF078CGH	ENSG00000180479
ZNF573	ZN573_HUMAN	C2H2 ZF	HEK293	SRR5197187	ENSG00000189144
ZNF574	ZN574_HUMAN	C2H2 ZF	HepG2	ENCFF280AXU	ENSG00000105732
ZNF574	ZN574_HUMAN	C2H2 ZF	HepG2	ENCFF991DYC	ENSG00000105732
ZNF574	ZN574_HUMAN	C2H2 ZF	HEK293	SRR3083257	ENSG00000105732
ZNF574	ZN574_HUMAN	C2H2 ZF	HEK293	SRR1370897	ENSG00000105732
ZNF574	ZN574_HUMAN	C2H2 ZF	HEK293	SRR3083256	ENSG00000105732
ZNF580	ZN580_HUMAN	C2H2 ZF	HEK293	ENCFF369ANP	ENSG00000213015
ZNF580	ZN580_HUMAN	C2H2 ZF	HepG2	ENCFF753MGD	ENSG00000213015
ZNF580	ZN580_HUMAN	C2H2 ZF	HEK293	ENCFF892ULP	ENSG00000213015
ZNF580	ZN580_HUMAN	C2H2 ZF	HepG2	ENCFF531SFF	ENSG00000213015
ZNF582	ZN582_HUMAN	C2H2 ZF	HEK293	SRR3083320	ENSG00000018869
ZNF582	ZN582_HUMAN	C2H2 ZF	HEK293	SRR3083318	ENSG00000018869
ZNF582	ZN582_HUMAN	C2H2 ZF	HEK293	SRR3083319	ENSG00000018869
ZNF582	ZN582_HUMAN	C2H2 ZF	HEK293	SRR3083317	ENSG00000018869
ZNF582	ZN582_HUMAN	C2H2 ZF	HEK293	SRR5197188	ENSG00000018869
ZNF584	ZN584_HUMAN	C2H2 ZF	K562	ENCFF057CNY	ENSG00000171574
ZNF584	ZN584_HUMAN	C2H2 ZF	HEK293	SRR5197189	ENSG00000171574
ZNF584	ZN584_HUMAN	C2H2 ZF	K562	ENCFF216TEN	ENSG00000171574
ZNF585A	Z585A_HUMAN	C2H2 ZF	HEK293	SRR5197190	ENSG00000196967
ZNF586	ZN586_HUMAN	C2H2 ZF	HEK293	SRR3083377	ENSG00000083828
ZNF586	ZN586_HUMAN	C2H2 ZF	HEK293	SRR3083378	ENSG00000083828
ZNF587	ZN587_HUMAN	C2H2 ZF	HEK293	SRR5197191	ENSG00000198466
ZNF595	ZN595_HUMAN	C2H2 ZF	HEK293	SRR3083268	ENSG00000272602
ZNF595	ZN595_HUMAN	C2H2 ZF	HEK293	SRR3083267	ENSG00000272602
ZNF596	ZN596_HUMAN	C2H2 ZF	HEK293	ENCFF924GTK	ENSG00000172748
ZNF596	ZN596_HUMAN	C2H2 ZF	HEK293	SRR3083298	ENSG00000172748
ZNF596	ZN596_HUMAN	C2H2 ZF	HEK293	ENCFF518TBJ	ENSG00000172748
ZNF596	ZN596_HUMAN	C2H2 ZF	HEK293	SRR3083297	ENSG00000172748
ZNF597	ZN597_HUMAN	C2H2 ZF	HepG2	ENCFF247PBV	ENSG00000167981
ZNF597	ZN597_HUMAN	C2H2 ZF	HepG2	ENCFF743WND	ENSG00000167981
ZNF600	ZN600_HUMAN	C2H2 ZF	HEK293	ENCFF687TGC	ENSG00000189190
ZNF600	ZN600_HUMAN	C2H2 ZF	HEK293	ENCFF205IQB	ENSG00000189190
ZNF605	ZN605_HUMAN	C2H2 ZF	HEK293	SRR5197192	ENSG00000196458
ZNF610	ZN610_HUMAN	C2H2 ZF	HEK293	SRR5197193	ENSG00000167554
ZNF610	ZN610_HUMAN	C2H2 ZF	HEK293	ENCFF721QYO	ENSG00000167554
ZNF610	ZN610_HUMAN	C2H2 ZF	HEK293	ENCFF522UYX	ENSG00000167554
ZNF611	ZN611_HUMAN	C2H2 ZF	HEK293	SRR5197194	ENSG00000213020
ZNF613	ZN613_HUMAN	C2H2 ZF	HEK293	SRR5197195	ENSG00000176024
ZNF614	ZN614_HUMAN	C2H2 ZF	HepG2	ENCFF947UOE	ENSG00000142556
ZNF614	ZN614_HUMAN	C2H2 ZF	HepG2	ENCFF294RJT	ENSG00000142556
ZNF614	ZN614_HUMAN	C2H2 ZF	HEK293	SRR5197196	ENSG00000142556
ZNF615	ZN615_HUMAN	C2H2 ZF	HepG2	ENCFF905BAN	ENSG00000197619
ZNF615	ZN615_HUMAN	C2H2 ZF	HepG2	ENCFF403NCB	ENSG00000197619
ZNF615	ZN615_HUMAN	C2H2 ZF	HEK293	SRR5197197	ENSG00000197619
ZNF616	ZN616_HUMAN	C2H2 ZF	HEK293	SRR5197198	ENSG00000204611
ZNF616	ZN616_HUMAN	C2H2 ZF	HepG2	ENCFF454KRO	ENSG00000204611
ZNF616	ZN616_HUMAN	C2H2 ZF	HepG2	ENCFF863CFH	ENSG00000204611
ZNF619	ZN619_HUMAN	C2H2 ZF	HEK293	SRR5197199	ENSG00000177873
ZNF620	ZN620_HUMAN	C2H2 ZF	HEK293	SRR5197200	ENSG00000177842
ZNF621	ZN621_HUMAN	C2H2 ZF	HEK293	SRR5197201	ENSG00000172888
ZNF621	ZN621_HUMAN	C2H2 ZF	HEK293	SRR1370911	ENSG00000172888
ZNF621	ZN621_HUMAN	C2H2 ZF	HEK293	ENCFF349STY	ENSG00000172888
ZNF621	ZN621_HUMAN	C2H2 ZF	HEK293	ENCFF479RUX	ENSG00000172888
ZNF623	ZN623_HUMAN	C2H2 ZF	HEK293	ENCFF780ZCG	ENSG00000183309
ZNF626	ZN626_HUMAN	C2H2 ZF	HEK293	ENCFF581GFE	ENSG00000188171
ZNF626	ZN626_HUMAN	C2H2 ZF	HEK293	ENCFF005KPN	ENSG00000188171
ZNF626	ZN626_HUMAN	C2H2 ZF	HEK293	SRR5197202	ENSG00000188171
ZNF626	ZN626_HUMAN	C2H2 ZF	HEK293	ENCFF535OXV	ENSG00000188171
ZNF627	ZN627_HUMAN	C2H2 ZF	HEK293	SRR5197203	ENSG00000198551
ZNF629	ZN629_HUMAN	C2H2 ZF	HepG2	ENCFF159BDX	ENSG00000102870
ZNF629	ZN629_HUMAN	C2H2 ZF	HepG2	ENCFF819APA	ENSG00000102870
ZNF639	ZN639_HUMAN	C2H2 ZF	K562	ENCFF368KUM	ENSG00000121864
ZNF639	ZN639_HUMAN	C2H2 ZF	K562	ENCFF390IDA	ENSG00000121864
ZNF641	ZN641_HUMAN	C2H2 ZF	HEK293	SRR5197204	ENSG00000167528
ZNF649	ZN649_HUMAN	C2H2 ZF	HEK293	SRR5197205	ENSG00000198093
ZNF652	ZN652_HUMAN	C2H2 ZF	HepG2	ENCFF047TEL	ENSG00000198740
ZNF652	ZN652_HUMAN	C2H2 ZF	HepG2	ENCFF901MSA	ENSG00000198740
ZNF653	ZN653_HUMAN	C2H2 ZF; AT hook	HEK293	SRR1370912	ENSG00000161914
ZNF660	ZN660_HUMAN	C2H2 ZF	HEK293	ENCFF735KBQ	ENSG00000144792
ZNF660	ZN660_HUMAN	C2H2 ZF	HEK293	ENCFF893GRR	ENSG00000144792
ZNF662	ZN662_HUMAN	C2H2 ZF	HEK293	SRR5197206	ENSG00000182983
ZNF667	ZN667_HUMAN	C2H2 ZF	HEK293	SRR5197207	ENSG00000198046
ZNF667	ZN667_HUMAN	C2H2 ZF	HEK293	SRR3083244	ENSG00000198046
ZNF667	ZN667_HUMAN	C2H2 ZF	HEK293	SRR3083245	ENSG00000198046
[truncated: 211 more rows]
