# Supplementary material for: Toward a base-resolution panorama of the in vivo impact of cytosine methylation on transcription factor binding
Source: Genome Biol. 2022 Jul 7;23:151. doi: 10.1186/s13059-022-02713-y (PMC9264634; doi:10.1186/s13059-022-02713-y)
Supplement: Supplementary file 3 — Additional file 3: Table S2. GEO and ENCODE FASTQ identification numbers per cell line for the WGBS and DNase-seq data that were used to train JAMS models. [file 13059_2022_2713_MOESM3_ESM.xlsx]

## Sheet: Table S2
Table S2. GEO and ENCODE FASTQ identification numbers per cell line for the WGBS and DNase-seq data that were used to train JAMS models.
Cell line	WGBS accession numbers	DNase-seq accession numbers
HEK293	GSM1254259	ENCFF148BGE
H1	ENCFF677BSB, ENCFF800KIP, ENCFF311PSV, ENCFF335TUD	ENCFF131HMO
GM12878	ENCFF585BXF, ENCFF851HAT, ENCFF798RSS, ENCFF113KRQ	ENCFF743ULW
HeLa-S3	ENCFF953ELH, ENCFF718LOZ, ENCFF751KHK, ENCFF192ITK	ENCFF256QQH
K562	ENCFF413KHN, ENCFF567DAI, ENCFF336KJH, ENCFF585HYM	ENCFF413AHU
HepG2	ENCFF406GDR, ENCFF508BUS, ENCFF706BRZ, ENCFF220NMH	ENCFF577SOF
