# Supplementary material for: Toward a base-resolution panorama of the in vivo impact of cytosine methylation on transcription factor binding
Source: Genome Biol. 2022 Jul 7;23:151. doi: 10.1186/s13059-022-02713-y (PMC9264634; doi:10.1186/s13059-022-02713-y)
Supplement: Supplementary file 4 — Additional file 4: Table S3. High-confidence JAMS models selected for each TF. [file 13059_2022_2713_MOESM4_ESM.xlsx]

## Sheet: Table S3a
Table S3a. High-confidence JAMS models selected for each TF. A detailed description of each column can be found in the following sheet (Table S3b).
Representative Experiment	TF	Call	Position	Yin et al. offset	Yin et al. classification	Yin et al. effect	Seed Motif ID	Seed motif type	DBD	ZFP subfamily	Cell line	Number of peaks	Correlation (predicted vs. observed TF signal)	Correlation (seed motif vs. TF-signal coefficients)	Correlation (seed motif vs. background coefficients)	DNA binding zinc fingers	Zinc_finger_on_mCpG_sensitive_position	Possible binding activity (Homodimer TFs)	Observed binding activity (Homodimer TFs)	mCpG-sensitive location (Homodimer TFs)
ATF1_HUMAN_HepG2_ENCFF214NPN_negbin	ATF1_HUMAN	MethylMinus	4	NA	NA	NA	M08792_2.00	Misc	bZIP	NA	HepG2	40676	0.66358	0.682757	-0.023487	NA	NA	1_Monomer_or_homomultimer	homomultimer	center
ATF2_HUMAN_GM12878_ENCFF081WNV_negbin	ATF2_HUMAN	MethylMinus	6	0	MethylMinus	6_10.08%_AND_6_11.31%	M04250_2.00	YSELEX	bZIP	NA	GM12878	41340	0.52613	0.590608	0.28847	NA	NA	1_Monomer_or_homomultimer	homomultimer	center
ATF3_HUMAN_H1_ENCFF712JVJ_negbin	ATF3_HUMAN	MethylMinus	6	0	MethylMinus	6_-20.96%_AND_6_-25.03%	M04321_2.00	YSELEX	bZIP	NA	H1	131108	0.44501	0.447851	0.711679	NA	NA	1_Monomer_or_homomultimer	homomultimer	center
BCL6_HUMAN_HepG2_ENCFF408DIJ_woutRCADE2_negbin	BCL6_HUMAN	MethylMinus	8	0	Little_effect_and_MethylMinus | MethylMinus	| 8_-21.65%	M04424_2.00	YSELEX	C2H2 ZF	BTB	HepG2	53484	0.63652	0.852792	0.599956	2-6	4	NA	NA	NA
BCL6B_HUMAN_HEK293_ENCFF904MWX_woutRCADE2_negbin	BCL6B_HUMAN	MethylMinus	8	0	Little_effect_and_MethylMinus | MethylMinus	2_4.79%_AND_8_-52.48% | 8_-37.64%	M04499_2.00	YSELEX	C2H2 ZF	Other/None	HEK293	25909	0.24993	0.22912	0.123533	1-5	3	NA	NA	NA
BHE40_HUMAN_GM12878_ENCFF024QRE_negbin	BHE40_HUMAN	MethylMinus	5	0	MethylMinus	5_-73.49%	M04126_2.00	YSELEX	bHLH	NA	GM12878	104173	0.71807	0.577175	0.245525	NA	NA	1_Monomer_or_homomultimer	homomultimer	center
BMAL1_HUMAN_HepG2_ENCFF383PKD_negbin	BMAL1_HUMAN	MethylMinus	5	0	MethylMinus	5_-78.97%	M04124_2.00	YSELEX	bHLH	NA	HepG2	43070	0.7203	0.179643	0.248651	NA	NA	1_Monomer_or_homomultimer	homomultimer	center
CASP_HUMAN_K562_ENCFF482CMU_negbin	CASP_HUMAN	NoEffect	NA	-1	MethylMinus	4_-4.76%	M04679_2.00	YSELEX	CUT; Homeodomain	NA	K562	68406	0.44629	0.6845	0.661899	NA	NA	NA	NA	NA
CEBPA_HUMAN_HepG2_ENCFF246NWJ_negbin	CEBPA_HUMAN	NoCpG	NA	NA	NA	NA	M04045_2.00	SELEX	bZIP	NA	HepG2	57797	0.6347	0.849985	0.75104	NA	NA	1_Monomer_or_homomultimer	homomultimer	NA
CEBPB_HUMAN_K562_ENCFF314OQP_negbin	CEBPB_HUMAN	MethylPlus	6	0	MethylPlus	6_14.83%	M04331_2.00	YSELEX	bZIP	NA	K562	114821	0.57383	0.840247	0.75719	NA	NA	1_Monomer_or_homomultimer	homomultimer	center
CEBPD_HUMAN_HepG2_ENCFF575SXN_negbin	CEBPD_HUMAN	MethylMinus	6	0	Little_effect	6_2.53%	M04380_2.00	YSELEX	bZIP	NA	HepG2	82044	0.65871	0.394984	0.53543	NA	NA	1_Monomer_or_homomultimer	homomultimer	center
CEBPG_HUMAN_HepG2_ENCFF751UYZ_negbin	CEBPG_HUMAN	MethylPlus	6	-1	MethylPlus	5_20.07%	M04303_2.00	YSELEX	bZIP	NA	HepG2	63770	0.67451	0.164251	0.106892	NA	NA	1_Monomer_or_homomultimer	homomultimer	center
COE1_HUMAN_GM12878_ENCFF746KYL_negbin	COE1_HUMAN	NoEffect	NA	NA	NA	NA	M02963_2.00	SELEX	EBF1	NA	GM12878	73661	0.64946	0.619575	0.117106	NA	NA	NA	NA	NA
COT1_HUMAN_GM12878_ENCFF282GMA_negbin	COT1_HUMAN	NoEffect	NA	0	MethylPlus	8_123.42%_AND_6_-2.70%	M05661_2.00	YSELEX	Nuclear receptor	NA	GM12878	36114	0.61467	0.795254	0.60462	NA	NA	1_Monomer_or_homomultimer	homomultimer	NA
COT2_HUMAN_K562_ENCFF568RDF_negbin	COT2_HUMAN	MethylPlus	5,8	NA	NA	NA	M08157_2.00	ChIP-seq	Nuclear receptor	NA	K562	104532	0.68797	0.774999	0.41096	NA	NA	1_Monomer_or_homomultimer	homomultimer	Center-second
CR3L1_HUMAN_K562_ENCFF405YCF_negbin	CR3L1_HUMAN	NoEffect	NA	0	MethylMinus | MethylMinus_and_MethylPlus	7_-17.71%_AND_7_-5.41%_AND_7_-32.70%_AND_7_10.77%	M04309_2.00	YSELEX	bZIP	NA	K562	20618	0.65204	0.639628	0.052247	NA	NA	1_Monomer_or_homomultimer	homomultimer	NA
CREB1_HUMAN_HepG2_ENCFF194ENP_negbin	CREB1_HUMAN	MethylMinus	6	0	MethylMinus	6_-48.66%_AND_6_-63.33%	M04258_2.00	YSELEX	bZIP	NA	HepG2	32145	0.75232	0.084728	-0.107849	NA	NA	1_Monomer_or_homomultimer	homomultimer	center
CREM_HUMAN_K562_ENCFF473NMO_negbin	CREM_HUMAN	MethylMinus	6	0	MethylMinus	6_-49.75%	M04229_2.00	YSELEX	bZIP	NA	K562	109958	0.72937	0.399387	-0.271253	NA	NA	1_Monomer_or_homomultimer	homomultimer	center
CTCF_HUMAN_HeLa-S3_ENCFF144LJX_woutRCADE2_negbin	CTCF_HUMAN	MethylMinus	3,13	NA	NA	NA	M02878_2.00	SELEX	C2H2 ZF	Other/None	HeLa-S3	61428	0.74065	0.834496	0.07519	3-7	4_7	NA	NA	NA
CTCFL_HUMAN_K562_ENCFF310MOR_woutRCADE2_negbin	CTCFL_HUMAN	MethylMinus	3,13	NA	NA	NA	M07930_2.00	ChIP-seq	C2H2 ZF	Other/None	K562	175065	0.46559	0.58559	-0.46596	3-7	4_7	NA	NA	NA
CUX1_HUMAN_K562_ENCFF482CMU_negbin	CUX1_HUMAN	NoEffect	NA	-1	MethylMinus	4_-4.76%	M04679_2.00	YSELEX	CUT; Homeodomain	NA	K562	68406	0.44629	0.6845	0.661899	NA	NA	NA	NA	NA
E2F1_HUMAN_HepG2_ENCFF663TSG_negbin	E2F1_HUMAN	MethylMinus	8	0	MethylMinus	NA	M04700_2.00	YSELEX	E2F	NA	HepG2	31521	0.70418	0.670559	0.339423	NA	NA	NA	NA	NA
E2F2_HUMAN_HepG2_ENCFF902DKZ_negbin	E2F2_HUMAN	MethylMinus	2,4,6,8	1	Little_effect | MethylMinus	7_-10.00% | 3_-100.00%_AND_5_-100.00%_AND_7_-100.00%_AND_9_-87.56%	M04696_2.00	YSELEX	E2F	NA	HepG2	101227	0.61019	0.86722	-0.696811	NA	NA	NA	NA	NA
E2F4_HUMAN_HepG2_ENCFF323USE_negbin	E2F4_HUMAN	MethylMinus	5,7,9	1	MethylMinus	8_-95.34%	M04707_2.00	YSELEX	E2F	NA	HepG2	36663	0.76637	0.709619	0.052673	NA	NA	NA	NA	NA
E2F5_HUMAN_HepG2_ENCFF925ONZ_negbin	E2F5_HUMAN	MethylMinus	1,3	NA	NA	NA	M09032_2.00	Misc	E2F	NA	HepG2	105880	0.57036	0.775367	-0.401555	NA	NA	NA	NA	NA
E2F6_HUMAN_K562_ENCFF827SLL_negbin	E2F6_HUMAN	MethylMinus	3,5	NA	NA	NA	M07939_2.00	ChIP-seq	E2F	NA	K562	139993	0.67924	0.500087	-0.166554	NA	NA	NA	NA	NA
E2F7_HUMAN_K562_ENCFF246CLD_negbin	E2F7_HUMAN	NoEffect	NA	0	MethylMinus	7_-52.86%	M04705_2.00	YSELEX	E2F	NA	K562	26711	0.56926	0.632423	0.289924	NA	NA	NA	NA	NA
E4F1_HUMAN_K562_ENCFF978NVP_wRCADE2_negbin	E4F1_HUMAN	MethylMinus	3	NA	NA	NA	E4F1_HUMAN_K562_ENCFF978NVP_wRCADE2_Q66K89	ChIP-seq(RCADE2)	C2H2 ZF	Other/None	K562	37109	0.73105	0.751214	-0.087183	2-4	4	NA	NA	NA
EGR1_HUMAN_GM12878_ENCFF100VNU_woutRCADE2_negbin	EGR1_HUMAN	MethylMinus	3,9	0	Little_effect	3_-1.09%_AND_9_-8.04%	M04437_2.00	YSELEX	C2H2 ZF	Other/None	GM12878	257682	0.49294	0.55984	-0.378097	1-3	1_3	NA	NA	NA
EGR3_HUMAN_HEK293_SRR3083221_woutRCADE2_negbin	EGR3_HUMAN	MethylMinus	3,9	0	Little_effect	3_3.17%_AND_9_-1.45%_AND_3_0.91%_AND_9_2.73%	M04583_2.00	YSELEX	C2H2 ZF	Other/None	HEK293	100520	0.54555	0.050365	0.563259	1-3	1_3	NA	NA	NA
ELF1_HUMAN_HepG2_ENCFF383SWQ_negbin	ELF1_HUMAN	MethylMinus	5	0	MethylMinus	5_-86.73%	M04740_2.00	YSELEX	Ets	NA	HepG2	49928	0.76986	0.386482	0.442087	NA	NA	NA	NA	NA
ELF4_HUMAN_K562_ENCFF339RWU_negbin	ELF4_HUMAN	MethylMinus	5	0	MethylMinus	5_-85.89%	M04716_2.00	YSELEX	Ets	NA	K562	30770	0.7072	0.399355	0.199003	NA	NA	NA	NA	NA
ELK1_HUMAN_GM12878_ENCFF784XUE_negbin	ELK1_HUMAN	MethylMinus	4	0	MethylMinus	4_-79.09%	M04752_2.00	YSELEX	Ets	NA	GM12878	65440	0.5559	0.80724	0.666059	NA	NA	NA	NA	NA
ERR1_HUMAN_GM12878_ENCFF403OML_negbin	ERR1_HUMAN	MethylMinus	9	NA	NA	NA	M05655_2.00	YSELEX	Nuclear receptor	NA	GM12878	72706	0.49646	0.639058	0.3231	NA	NA	1_Monomer_or_homomultimer	monomer	NA
ETV4_HUMAN_HepG2_ENCFF914XSR_negbin	ETV4_HUMAN	MethylMinus	4	0	MethylMinus	4_-89.41%	M04793_2.00	YSELEX	Ets	NA	HepG2	44735	0.65306	0.531595	0.748271	NA	NA	NA	NA	NA
ETV6_HUMAN_HepG2_ENCFF856WYG_negbin	ETV6_HUMAN	MethylMinus	2,8	NA	NA	NA	M02990_2.00	SELEX	Ets	NA	HepG2	102053	0.61399	0.611114	0.077933	NA	NA	NA	NA	NA
FEZF1_HUMAN_HEK293_SRR3083098_wRCADE2_negbin	FEZF1_HUMAN	NoEffect	NA	NA	NA	NA	FEZF1_HUMAN_HEK293_SRR3083098_wRCADE2_A0PJY2	ChIP-seq(RCADE2)	C2H2 ZF	Classic	HEK293	72723	0.43115	0.379821	0.653569	1-4	NA	NA	NA	NA
FOSL2_HUMAN_HepG2_ENCFF356HYW_negbin	FOSL2_HUMAN	NoEffect	NA	NA	NA	NA	M05834_2.00	SMiLE-seq	bZIP	NA	HepG2	89493	0.64088	0.479675	0.37904	NA	NA	1_Monomer_or_homomultimer	homomultimer	NA
FOXA2_HUMAN_HepG2_ENCFF463OKE_negbin	FOXA2_HUMAN	NoEffect	NA	NA	NA	NA	M04815_2.00	YSELEX	Forkhead	NA	HepG2	57406	0.6801	0.516559	-0.004993	NA	NA	NA	NA	NA
FOXA3_HUMAN_HepG2_ENCFF145VRC_negbin	FOXA3_HUMAN	NoCpG	NA	NA	NA	NA	M04831_2.00	YSELEX	Forkhead	NA	HepG2	60939	0.71828	0.827403	0.321388	NA	NA	NA	NA	NA
FOXJ2_HUMAN_K562_ENCFF834YLT_negbin	FOXJ2_HUMAN	NoEffect	NA	NA	NA	NA	M04809_2.00	YSELEX	Forkhead	NA	K562	50495	0.55914	0.712648	0.706873	NA	NA	NA	NA	NA
FOXK2_HUMAN_K562_ENCFF563FZR_negbin	FOXK2_HUMAN	NoCpG	NA	NA	NA	NA	M08118_2.00	ChIP-seq	Forkhead	NA	K562	30632	0.69349	0.799811	0.459511	NA	NA	NA	NA	NA
FOXP4_HUMAN_HepG2_ENCFF697RPZ_negbin	FOXP4_HUMAN	NoCpG	NA	NA	NA	NA	M00793_2.00	PBM	Forkhead	NA	HepG2	59962	0.72939	0.944735	0.912977	NA	NA	NA	NA	NA
GABPA_HUMAN_HepG2_ENCFF092EIK_negbin	GABPA_HUMAN	MethylMinus	4	0	MethylMinus	4_-83.49%	M04768_2.00	YSELEX	Ets	NA	HepG2	59758	0.74496	0.699304	-0.012843	NA	NA	NA	NA	NA
GATA1_HUMAN_K562_ENCFF392GZX_negbin	GATA1_HUMAN	NoCpG	NA	NA	NA	NA	M04861_2.00	YSELEX	GATA	NA	K562	132276	0.49505	0.854779	0.508386	NA	NA	NA	NA	NA
GATA2_HUMAN_HepG2_ENCFF322FKI_negbin	GATA2_HUMAN	NoEffect	NA	NA	NA	NA	M04879_2.00	YSELEX	GATA	NA	HepG2	45596	0.60774	0.709656	0.556615	NA	NA	NA	NA	NA
GATA4_HUMAN_HepG2_ENCFF171MMW_negbin	GATA4_HUMAN	NoEffect	NA	NA	NA	NA	M04875_2.00	YSELEX	GATA	NA	HepG2	55471	0.67158	0.759095	0.510556	NA	NA	NA	NA	NA
GFI1_HUMAN_HepG2_ENCFF365ZTB_woutRCADE2_negbin	GFI1_HUMAN	NoEffect	NA	0	MethylMinus	8_-27.37%	M04507_2.00	YSELEX	C2H2 ZF	Other/None	HepG2	39086	0.70029	0.717585	0.592895	1-5	NA	NA	NA	NA
GLIS1_HUMAN_HEK293_SRR3083280_woutRCADE2_negbin	GLIS1_HUMAN	MethylMinus	8,10	0	MethylMinus	10_-10.28%_AND_13_-58.39%	M04564_2.00	YSELEX	C2H2 ZF	Other/None	HEK293	87545	0.52756	0.077922	-0.12292	no_match	NA	NA	NA	NA
GMEB2_HUMAN_HepG2_ENCFF953PIE_negbin	GMEB2_HUMAN	MethylMinus	4,13	-1	MethylMinus	3_-94.46%_AND_12_-92.68%	M05735_2.00	YSELEX	SAND	NA	HepG2	29448	0.57508	0.443788	-0.050864	NA	NA	NA	NA	NA
HES1_HUMAN_K562_ENCFF046ACV_negbin	HES1_HUMAN	NoEffect	NA	0	MethylMinus	3_-78.40%_AND_5_-89.55%	M04090_2.00	YSELEX	bHLH	NA	K562	32877	0.56551	0.528979	0.350794	NA	NA	1_Monomer_or_homomultimer	homomultimer	NA
HINFP_HUMAN_HepG2_ENCFF403LHV_woutRCADE2_negbin	HINFP_HUMAN	MethylMinus	8	NA	NA	NA	M02907_2.00	SELEX	C2H2 ZF	Other/None	HepG2	41343	0.69622	0.27225	-0.128436	4-7	5	NA	NA	NA
HM20A_HUMAN_HepG2_ENCFF045LKN_negbin	HM20A_HUMAN	NoEffect	NA	NA	NA	NA	M02487_2.00	PBM	HMG/Sox	NA	HepG2	57659	0.64003	0.702018	0.244114	NA	NA	NA	NA	NA
HNF1A_HUMAN_HepG2_ENCFF154KZO_negbin	HNF1A_HUMAN	NoCpG	NA	NA	NA	NA	M03150_2.00	SELEX	Homeodomain	NA	HepG2	32281	0.74311	0.831185	0.638241	NA	NA	NA	NA	NA
HNF4A_HUMAN_HepG2_ENCFF628YQV_negbin	HNF4A_HUMAN	NoCpG	NA	NA	NA	NA	M05573_2.00	YSELEX	Nuclear receptor	NA	HepG2	57695	0.67728	0.851331	0.688926	NA	NA	1_Monomer_or_homomultimer	homomultimer	NA
HNF6_HUMAN_HepG2_ENCFF541MWJ_negbin	HNF6_HUMAN	MethylMinus	5	0	MethylMinus	5_-39.04%_AND_5_-34.84%	M04673_2.00	YSELEX	CUT; Homeodomain	NA	HepG2	50692	0.54654	0.8157	0.788953	NA	NA	NA	NA	NA
HOMEZ_HUMAN_HepG2_ENCFF195MMC_negbin	HOMEZ_HUMAN	NoEffect	NA	NA	NA	NA	M03242_2.00	SELEX	Homeodomain	NA	HepG2	59560	0.59788	0.518396	0.235028	NA	NA	NA	NA	NA
HSF1_HUMAN_GM12878_ENCFF139IMF_negbin	HSF1_HUMAN	MethylMinus	1,9	NA	NA	NA	M05523_2.00	YSELEX	HSF	NA	GM12878	58121	0.48901	0.835912	0.601624	NA	NA	NA	NA	NA
HSF2_HUMAN_HepG2_ENCFF776MUA_negbin	HSF2_HUMAN	NoEffect	NA	0	MethylMinus_and_MethylPlus	1_-54.41%_AND_10_85.96%	M05505_2.00	YSELEX	HSF	NA	HepG2	47931	0.5359	0.491492	0.394387	NA	NA	NA	NA	NA
IRF1_HUMAN_K562_ENCFF701KAF_negbin	IRF1_HUMAN	NoEffect	NA	NA	NA	NA	M08142_2.00	ChIP-seq	IRF	NA	K562	12994	0.49891	0.745889	0.647871	NA	NA	NA	NA	NA
IRF4_HUMAN_GM12878_ENCFF888PAI_negbin	IRF4_HUMAN	NoEffect	NA	0	Little_effect_and_MethylPlus	2_9.76%_AND_8_10.76%	M05539_2.00	YSELEX	IRF	NA	GM12878	100939	0.67345	0.643209	0.792498	NA	NA	NA	NA	NA
JUN_HUMAN_HepG2_ENCFF122BQB_negbin	JUN_HUMAN	MethylMinus	6	0	MethylMinus	NA	M04339_2.00	YSELEX	bZIP	NA	HepG2	84818	0.33878	0.532324	0.384411	NA	NA	1_Monomer_or_homomultimer	homomultimer	center
JUND_HUMAN_H1_ENCFF460PKZ_negbin	JUND_HUMAN	MethylMinus	6	0	MethylMinus	NA	M04281_2.00	YSELEX	bZIP	NA	H1	103829	0.59182	0.299385	0.361078	NA	NA	1_Monomer_or_homomultimer	homomultimer	center
KAISO_HUMAN_HepG2_ENCFF720QAX_woutRCADE2_negbin	KAISO_HUMAN	MethylPlus	5,7	0	MethylPlus	NA	M08094_2.00	ChIP-seq	C2H2 ZF	BTB	HepG2	97910	0.53722	0.608494	-0.333625	no_match	NA	NA	NA	NA
KLF10_HUMAN_HEK293_ENCFF960ILL_woutRCADE2_negbin	KLF10_HUMAN	NoEffect	NA	0	MethylPlus	5_12.75%_AND_16_17.90%	M04489_2.00	YSELEX	C2H2 ZF	Other/None	HEK293	32909	0.57444	0.718939	-0.220809	1-3	NA	NA	NA	NA
KLF12_HUMAN_HepG2_ENCFF515EOV_woutRCADE2_negbin	KLF12_HUMAN	MethylMinus	6	0	MethylPlus	6_14.77%	M04430_2.00	YSELEX	C2H2 ZF	Other/None	HepG2	36923	0.7224	0.777975	0.024446	1-3	2	NA	NA	NA
LIN54_HUMAN_HepG2_ENCFF041HUX_negbin	LIN54_HUMAN	MethylMinus	5	NA	NA	NA	M02527_2.00	PBM	TCR/CxC	NA	HepG2	31094	0.75829	0.765096	0.384408	NA	NA	NA	NA	NA
MAD1_HUMAN_HepG2_ENCFF523MXG_negbin	MAD1_HUMAN	MethylMinus	4	NA	NA	NA	M08754_2.00	Misc	bHLH	NA	HepG2	47703	0.7065	0.278763	0.176137	NA	NA	2_Obligate_heteromer	heteromer	NA
MAFF_HUMAN_HeLa-S3_ENCFF387WOS_negbin	MAFF_HUMAN	MethylMinus	4,8,10,13	0	MethylMinus	8_67.84%	M04357_2.00	YSELEX	bZIP	NA	HeLa-S3	112009	0.65236	0.930067	0.60119	NA	NA	1_Monomer_or_homomultimer	homomultimer	First-center-second
MAFG_HUMAN_K562_ENCFF253HOC_negbin	MAFG_HUMAN	NoEffect	NA	0	MethylMinus	NA	M04365_2.00	YSELEX	bZIP	NA	K562	43379	0.43576	0.688768	0.397557	NA	NA	1_Monomer_or_homomultimer	monomer	NA
MAFK_HUMAN_HeLa-S3_ENCFF982EYL_negbin	MAFK_HUMAN	NoEffect	NA	NA	NA	NA	M02855_2.00	SELEX	bZIP	NA	HeLa-S3	146402	0.6386	0.413402	0.474351	NA	NA	1_Monomer_or_homomultimer	monomer	NA
MAX_HUMAN_HepG2_ENCFF956AAA_negbin	MAX_HUMAN	MethylMinus	2,4,13,15,17	1	MethylMinus	5_-24.92%_AND_5_-24.42%	M04112_2.00	YSELEX	bHLH	NA	HepG2	48134	0.75674	0.808662	0.619112	NA	NA	1_Monomer_or_homomultimer	homomultimer	First-second
MAZ_HUMAN_GM12878_ENCFF406RXQ_woutRCADE2_negbin	MAZ_HUMAN	MethylMinus	5,9	NA	NA	NA	M08290_2.00	ChIP-seq	C2H2 ZF	Other/None	GM12878	80813	0.7285	0.758897	-0.627828	2-4	2_3	NA	NA	NA
MEF2A_HUMAN_GM12878_ENCFF510YAI_negbin	MEF2A_HUMAN	NoCpG	NA	NA	NA	NA	M03340_2.00	SELEX	MADS box	NA	GM12878	124492	0.65544	0.867466	0.838848	NA	NA	NA	NA	NA
MEIS2_HUMAN_K562_ENCFF796CGI_negbin	MEIS2_HUMAN	NoEffect	NA	0	MethylPlus	1_114.62%_AND_8_75.00%	M05138_2.00	YSELEX	Homeodomain	NA	K562	39097	0.45923	0.512375	-0.131421	NA	NA	NA	NA	NA
MGAP_HUMAN_K562_ENCFF066JMV_negbin	MGAP_HUMAN	NoEffect	NA	NA	NA	NA	M02821_2.00	SELEX	T-box	NA	K562	27027	0.61945	0.764647	0.257489	NA	NA	NA	NA	NA
MITF_HUMAN_K562_ENCFF462VNN_negbin	MITF_HUMAN	MethylMinus	9	NA	NA	NA	M08058_2.00	ChIP-seq	bHLH	NA	K562	32922	0.6008	0.682676	0.490104	NA	NA	1_Monomer_or_homomultimer	homomultimer	center
MLX_HUMAN_HepG2_ENCFF707MEF_negbin	MLX_HUMAN	MethylMinus	4	0	MethylMinus	4_-78.08%_AND_4_-43.51%	M04080_2.00	YSELEX	bHLH	NA	HepG2	41017	0.6674	0.662477	0.605199	NA	NA	1_Monomer_or_homomultimer	homomultimer	center
MTF1_HUMAN_HepG2_ENCFF826THE_woutRCADE2_negbin	MTF1_HUMAN	MethylMinus	6	rev,0	Little_effect	11_-0.63%	M04617_2.00	YSELEX	C2H2 ZF	Other/None	HepG2	35284	0.56703	0.752881	0.306967	3-6	6	NA	NA	NA
MXI1_HUMAN_GM12878_ENCFF377YXP_negbin	MXI1_HUMAN	MethylMinus	8	NA	NA	NA	M07790_2.00	ChIP-seq	bHLH	NA	GM12878	96578	0.7019	0.580355	0.358105	NA	NA	2_Obligate_heteromer	heteromer	NA
MYBB_HUMAN_HepG2_ENCFF560YWU_negbin	MYBB_HUMAN	MethylMinus	5,6	0	MethylMinus	5_-26.10%_AND_6_-14.10%	M05561_2.00	YSELEX	Myb/SANT	NA	HepG2	50420	0.70335	0.83091	0.230941	NA	NA	NA	NA	NA
MYNN_HUMAN_HEK293_SRR3083370_woutRCADE2_negbin	MYNN_HUMAN	NoCpG	NA	NA	NA	NA	M08283_2.00	ChIP-seq	C2H2 ZF	BTB	HEK293	49698	0.27817	0.85329	0.228565	1-4	NA	NA	NA	NA
NF2L2_HUMAN_HeLa-S3_ENCFF686TXK_negbin	NF2L2_HUMAN	MethylMinus	7,10	NA	NA	NA	M08789_2.00	Misc	bZIP	NA	HeLa-S3	92513	0.70363	0.454094	0.322801	NA	NA	2_Obligate_heteromer	heteromer	NA
NFE2_HUMAN_K562_ENCFF187ZET_negbin	NFE2_HUMAN	NoEffect	NA	NA	NA	NA	M04266_2.00	YSELEX	bZIP	NA	K562	85769	0.55941	0.75015	0.07947	NA	NA	1_Monomer_or_homomultimer	monomer	NA
NFIA_HUMAN_HepG2_ENCFF109RLL_negbin	NFIA_HUMAN	NoCpG	NA	NA	NA	NA	M03480_2.00	SELEX	SMAD	NA	HepG2	56631	0.67019	0.794637	-0.067184	NA	NA	NA	NA	NA
NFIC_HUMAN_HepG2_ENCFF016SOS_negbin	NFIC_HUMAN	NoEffect	NA	NA	NA	NA	M05745_2.00	YSELEX	SMAD	NA	HepG2	77661	0.72471	0.710748	-0.195394	NA	NA	NA	NA	NA
NFIL3_HUMAN_HepG2_ENCFF847EMM_negbin	NFIL3_HUMAN	NoCpG	NA	NA	NA	NA	M02658_2.00	SELEX	bZIP	NA	HepG2	65369	0.67838	0.878274	0.765537	NA	NA	1_Monomer_or_homomultimer	homomultimer	NA
NFYA_HUMAN_GM12878_ENCFF595NGV_negbin	NFYA_HUMAN	MethylMinus	3,11	NA	NA	NA	M08104_2.00	ChIP-seq	CBF/NF-Y	NA	GM12878	111290	0.2613	0.839315	0.158774	NA	NA	NA	NA	NA
NFYB_HUMAN_GM12878_ENCFF920UGA_negbin	NFYB_HUMAN	MixedEffects	9(+),13(-)	NA	NA	NA	M08178_2.00	ChIP-seq	Unknown	NA	GM12878	73870	0.63045	0.512096	0.190035	NA	NA	NA	NA	NA
NFYC_HUMAN_HepG2_ENCFF049VHY_negbin	NFYC_HUMAN	NoEffect	NA	NA	NA	NA	M09442_2.00	Misc	Unknown	NA	HepG2	29307	0.75864	0.753777	-0.043503	NA	NA	NA	NA	NA
NR2F6_HUMAN_HepG2_ENCFF471KSC_negbin	NR2F6_HUMAN	NoEffect	NA	0	MethylPlus	6_136.54%_AND_9_162.07%_AND_6_53.09%_AND_9_84.08%	M05641_2.00	YSELEX	Nuclear receptor	NA	HepG2	64568	0.70303	0.720403	0.463846	NA	NA	1_Monomer_or_homomultimer	monomer	NA
NRF1_HUMAN_GM12878_ENCFF910PTH_negbin	NRF1_HUMAN	MethylMinus	3,9	NA	NA	NA	M03580_2.00	SELEX	NRF1/Ewg_family	NA	GM12878	147726	0.66077	0.851169	-0.533566	NA	NA	NA	NA	NA
ONEC2_HUMAN_HepG2_ENCFF191UOM_negbin	ONEC2_HUMAN	MethylMinus	5	0	MethylMinus	5_-58.24%_AND_5_-70.53%_AND_9_-69.95%_AND_5_-50.07%	M04667_2.00	YSELEX	CUT; Homeodomain	NA	HepG2	52352	0.58642	0.833619	0.799345	NA	NA	NA	NA	NA
OSR2_HUMAN_HEK293_SRR3083273_woutRCADE2_negbin	OSR2_HUMAN	MethylMinus	7	NA	NA	NA	M04521_2.00	YSELEX	C2H2 ZF	Other/None	HEK293	79173	0.37609	0.028422	0.130961	no_match	NA	NA	NA	NA
OZF_HUMAN_HEK293_SRR3083228_woutRCADE2_negbin	OZF_HUMAN	NoEffect	NA	NA	NA	NA	M08329_2.00	ChIP-seq	C2H2 ZF	Classic	HEK293	36578	0.25433	0.769169	0.568237	6-10	NA	NA	NA	NA
P53_HUMAN_HepG2_ENCFF456FMB_negbin	P53_HUMAN	NoCpG	NA	NA	NA	NA	M09337_2.00	Misc	p53	NA	HepG2	51747	0.54809	0.840027	0.422392	NA	NA	NA	NA	NA
PATZ1_HUMAN_HepG2_ENCFF428HMJ_woutRCADE2_negbin	PATZ1_HUMAN	MethylMinus	4	NA	NA	NA	M08287_2.00	ChIP-seq	C2H2 ZF; AT hook	BTB	HepG2	53879	0.70694	0.490346	-0.288234	2-4	3	NA	NA	NA
PAX5_HUMAN_GM12878_ENCFF018FQW_negbin	PAX5_HUMAN	MethylMinus	7,12,17	NA	NA	NA	M03443_2.00	SELEX	Paired box	NA	GM12878	182175	0.62002	0.915032	0.64172	NA	NA	NA	NA	NA
PKNX1_HUMAN_K562_ENCFF636IGK_negbin	PKNX1_HUMAN	NoEffect	NA	0	MethylPlus	1_79.49%_AND_8_200.00%	M05206_2.00	YSELEX	Homeodomain	NA	K562	44923	0.50795	0.510366	0.129403	NA	NA	NA	NA	NA
PPARG_HUMAN_HepG2_ENCFF913AGP_negbin	PPARG_HUMAN	NoEffect	NA	NA	NA	NA	M02707_2.00	SELEX	Nuclear receptor	NA	HepG2	48489	0.61072	0.627301	0.532532	NA	NA	1_Monomer_or_homomultimer	homomultimer	NA
PRD15_HUMAN_HepG2_ENCFF579APL_wRCADE2_negbin	PRD15_HUMAN	MethylMinus	17	NA	NA	NA	PRD15_HUMAN_HepG2_ENCFF579APL_wRCADE2_P57071	ChIP-seq(RCADE2)	C2H2 ZF	Other/None	HepG2	37391	0.60785	0.69999	0.109542	10-16	11	NA	NA	NA
PRDM4_HUMAN_HEK293_ENCFF210DLI_woutRCADE2_negbin	PRDM4_HUMAN	NoEffect	NA	rev,0	MethylPlus	10_62.16%_AND_16_62.88%_AND_19_80.42%	M04421_2.00	YSELEX	C2H2 ZF	Other/None	HEK293	37084	0.43409	0.658598	0.53793	2-7	NA	NA	NA	NA
PRDM6_HUMAN_HEK293_SRR3083372_woutRCADE2_negbin	PRDM6_HUMAN	NoEffect	NA	NA	NA	NA	M08277_2.00	ChIP-seq	C2H2 ZF	Other/None	HEK293	54100	0.32324	0.731688	0.528549	no_match	NA	NA	NA	NA
RELB_HUMAN_GM12878_ENCFF476WPJ_negbin	RELB_HUMAN	MethylMinus	9	NA	NA	NA	M08161_2.00	ChIP-seq	Rel	NA	GM12878	39886	0.68833	0.411809	0.256706	NA	NA	NA	NA	NA
REST_HUMAN_K562_ENCFF268CBK_wRCADE2_negbin	REST_HUMAN	NoEffect	NA	NA	NA	NA	REST_HUMAN_K562_ENCFF268CBK_wRCADE2_Q13127	ChIP-seq(RCADE2)	C2H2 ZF	Other/None	K562	28173	0.55366	0.632984	-0.600707	3-7	NA	NA	NA	NA
RFX1_HUMAN_K562_ENCFF183MSQ_negbin	RFX1_HUMAN	NoEffect	NA	NA	NA	NA	M05723_2.00	YSELEX	RFX	NA	K562	24162	0.67616	0.778493	0.723604	NA	NA	NA	NA	NA
RFX3_HUMAN_HepG2_ENCFF553QXD_negbin	RFX3_HUMAN	NoCpG	NA	NA	NA	NA	M05715_2.00	YSELEX	RFX	NA	HepG2	29282	0.57002	0.833403	0.6952	NA	NA	NA	NA	NA
RFX5_HUMAN_GM12878_ENCFF086GHN_negbin	RFX5_HUMAN	MethylMinus	11	1	Little_effect | MethylPlus	| 2_50.49%_AND_8_53.13%	M05725_2.00	YSELEX	RFX	NA	GM12878	103169	0.61792	0.729716	0.653767	NA	NA	NA	NA	NA
RUNX3_HUMAN_GM12878_ENCFF884LEJ_negbin	RUNX3_HUMAN	NoEffect	NA	-1	MethylMinus	5_-70.30%_AND_14_-58.94%_AND_5_-96.60%_AND_14_-96.49%	M05731_2.00	YSELEX	Runt	NA	GM12878	83061	0.67511	0.809711	0.6026	NA	NA	NA	NA	NA
RXRA_HUMAN_H1_ENCFF361FRE_negbin	RXRA_HUMAN	NoEffect	NA	NA	NA	NA	M05671_2.00	YSELEX	Nuclear receptor	NA	H1	111304	0.41705	0.711825	0.178079	NA	NA	1_Monomer_or_homomultimer	monomer	NA
SCRT1_HUMAN_HEK293_SRR3083339_woutRCADE2_negbin	SCRT1_HUMAN	MethylPlus	3	rev,0	MethylPlus	8_153.85%	M04655_2.00	YSELEX	C2H2 ZF	Other/None	HEK293	89071	0.49081	0.510759	0.223843	2-4	2	NA	NA	NA
SCRT2_HUMAN_HEK293_ENCFF946HGR_woutRCADE2_negbin	SCRT2_HUMAN	NoEffect	NA	0	MethylPlus	3_128.57%	M04643_2.00	YSELEX	C2H2 ZF	Other/None	HEK293	42829	0.44205	0.499901	0.512743	2-4	NA	NA	NA	NA
SIX5_HUMAN_GM12878_ENCFF971KJA_negbin	SIX5_HUMAN	MethylMinus	5	NA	NA	NA	M08208_2.00	ChIP-seq	Homeodomain	NA	GM12878	146530	0.55316	0.882696	0.548413	NA	NA	NA	NA	NA
SMAD5_HUMAN_GM12878_ENCFF346SPJ_negbin	SMAD5_HUMAN	MethylMinus	1,4,6	0	MethylPlus	NA	M05743_2.00	YSELEX	SMAD	NA	GM12878	135227	0.56175	0.291397	0.037694	NA	NA	NA	NA	NA
SOX13_HUMAN_HepG2_ENCFF818NIT_negbin	SOX13_HUMAN	NoEffect	NA	NA	NA	NA	M08166_2.00	ChIP-seq	HMG/Sox	NA	HepG2	51734	0.69215	0.788108	0.714071	NA	NA	NA	NA	NA
SOX5_HUMAN_HepG2_ENCFF392ZYL_negbin	SOX5_HUMAN	NoEffect	NA	NA	NA	NA	M05894_2.00	SMiLE-seq	HMG/Sox	NA	HepG2	50740	0.68455	0.731733	0.226261	NA	NA	NA	NA	NA
SOX6_HUMAN_K562_ENCFF508MVS_negbin	SOX6_HUMAN	NoEffect	NA	NA	NA	NA	M05892_2.00	SMiLE-seq	HMG/Sox	NA	K562	28913	0.60298	0.73146	0.594982	NA	NA	NA	NA	NA
SP1_HUMAN_K562_ENCFF487SUP_woutRCADE2_negbin	SP1_HUMAN	MixedEffects	5(+),8(-)	rev,0	MethylPlus	7_28.30%	M04605_2.00	YSELEX	C2H2 ZF	Other/None	K562	25750	0.7579	0.770518	-0.087411	1-3	1_2	NA	NA	NA
SP2_HUMAN_HEK293_SRR3083209_woutRCADE2_negbin	SP2_HUMAN	MethylMinus	9	0	MethylPlus	9_58.44%	M04525_2.00	YSELEX	C2H2 ZF	Other/None	HEK293	50442	0.73235	0.386142	-0.128395	1-3	2	NA	NA	NA
SP4_HUMAN_H1_ENCFF714FXJ_woutRCADE2_negbin	SP4_HUMAN	NoEffect	NA	NA	NA	NA	M02879_2.00	SELEX	C2H2 ZF	Other/None	H1	87539	0.62937	0.763047	-0.435219	1-3	NA	NA	NA	NA
SP5_HUMAN_HepG2_ENCFF884YQM_wRCADE2_negbin	SP5_HUMAN	MethylMinus	5	NA	NA	NA	SP5_HUMAN_HepG2_ENCFF884YQM_wRCADE2_Q6BEB4	ChIP-seq(RCADE2)	C2H2 ZF	Other/None	HepG2	48437	0.74228	0.251498	0.050274	1-3	2	NA	NA	NA
TCF7_HUMAN_HepG2_ENCFF523HQR_negbin	TCF7_HUMAN	MethylPlus	2	0	MethylMinus	NA	M05755_2.00	YSELEX	HMG/Sox	NA	HepG2	89140	0.58737	0.651605	0.63511	NA	NA	NA	NA	NA
TEAD1_HUMAN_HepG2_ENCFF211PNG_negbin	TEAD1_HUMAN	NoEffect	NA	NA	NA	NA	M05825_2.00	YSELEX	TEA	NA	HepG2	58412	0.63118	0.730644	0.538446	NA	NA	NA	NA	NA
TEAD3_HUMAN_HepG2_ENCFF572QQB_negbin	TEAD3_HUMAN	NoCpG	NA	NA	NA	NA	M03575_2.00	SELEX	TEA	NA	HepG2	58231	0.65647	0.877539	0.135509	NA	NA	NA	NA	NA
TEF_HUMAN_HepG2_ENCFF450DUD_negbin	TEF_HUMAN	MethylMinus	6	0	MethylMinus	NA	M04325_2.00	YSELEX	bZIP	NA	HepG2	42362	0.59756	0.769946	0.763964	NA	NA	1_Monomer_or_homomultimer	homomultimer	center
TF65_HUMAN_HepG2_ENCFF170HCI_negbin	TF65_HUMAN	NoCpG	NA	NA	NA	NA	M02711_2.00	SELEX	Rel	NA	HepG2	47855	0.61362	0.824298	0.351224	NA	NA	NA	NA	NA
TF7L2_HUMAN_HepG2_ENCFF637HTX_negbin	TF7L2_HUMAN	NoEffect	NA	NA	NA	NA	M08167_2.00	ChIP-seq	HMG/Sox	NA	HepG2	45664	0.70492	0.693825	0.170905	NA	NA	NA	NA	NA
TFAP4_HUMAN_HepG2_ENCFF340QRX_negbin	TFAP4_HUMAN	MethylPlus	7	NA	NA	NA	M04066_2.00	YSELEX	bHLH	NA	HepG2	69119	0.71092	0.565883	0.324585	NA	NA	1_Monomer_or_homomultimer	homomultimer	second
TFDP1_HUMAN_HepG2_ENCFF067ZUU_negbin	TFDP1_HUMAN	MethylMinus	4	NA	NA	NA	M08108_2.00	ChIP-seq	E2F	NA	HepG2	45308	0.75959	0.741529	-0.441649	NA	NA	NA	NA	NA
TFDP2_HUMAN_HepG2_ENCFF217RYA_negbin	TFDP2_HUMAN	MethylMinus	4	NA	NA	NA	M08108_2.00	ChIP-seq	E2F	NA	HepG2	41276	0.7548	0.707524	-0.436592	NA	NA	NA	NA	NA
TFE3_HUMAN_HepG2_ENCFF819ZGP_negbin	TFE3_HUMAN	MethylMinus	5	0	MethylMinus	5_-17.53%	M04058_2.00	YSELEX	bHLH	NA	HepG2	52059	0.72522	0.576566	0.60967	NA	NA	1_Monomer_or_homomultimer	homomultimer	center
THA_HUMAN_HepG2_ENCFF124QFX_negbin	THA_HUMAN	NoEffect	NA	NA	NA	NA	M03368_2.00	SELEX	Nuclear receptor	NA	HepG2	50879	0.63118	0.628094	0.254964	NA	NA	1_Monomer_or_homomultimer	homomultimer	NA
THA11_HUMAN_HepG2_ENCFF404YMM_negbin	THA11_HUMAN	MethylMinus	5	NA	NA	NA	M09440_2.00	Misc	THAP finger	NA	HepG2	50581	0.76048	0.724839	0.032114	NA	NA	NA	NA	NA
THAP1_HUMAN_K562_ENCFF680COV_negbin	THAP1_HUMAN	MethylMinus	1,19	NA	NA	NA	M08020_2.00	ChIP-seq	THAP finger	NA	K562	179973	0.50163	0.427372	0.22021	NA	NA	NA	NA	NA
THB_HUMAN_HepG2_ENCFF793TUM_negbin	THB_HUMAN	NoEffect	NA	0	MethylPlus	NA	M05629_2.00	YSELEX	Nuclear receptor	NA	HepG2	40053	0.56004	0.833076	0.506071	NA	NA	1_Monomer_or_homomultimer	monomer	NA
TYY1_HUMAN_H1_ENCFF972SQO_wRCADE2_negbin	TYY1_HUMAN	MethylMinus	1,9,12	0	MethylMinus	NA	TYY1_HUMAN_H1_ENCFF972SQO_wRCADE2_P25490	ChIP-seq(RCADE2)	C2H2 ZF	Other/None	H1	142995	0.67493	0.766318	0.499642	1-4	1_2_4	NA	NA	NA
USF1_HUMAN_HepG2_ENCFF270TGL_negbin	USF1_HUMAN	MixedEffects	5(-),7(+)	1	MethylMinus	6_-36.34%	M04146_2.00	YSELEX	bHLH	NA	HepG2	149467	0.62514	0.699673	0.328218	NA	NA	1_Monomer_or_homomultimer	homomultimer	Center-second
USF2_HUMAN_K562_ENCFF163KDZ_negbin	USF2_HUMAN	MixedEffects	5(-),7(+)	-1	MethylMinus	4_-46.52%	M04076_2.00	YSELEX	bHLH	NA	K562	69403	0.57591	0.68631	0.63042	NA	NA	1_Monomer_or_homomultimer	homomultimer	Center-second
VEZF1_HUMAN_K562_ENCFF046PED_wRCADE2_negbin	VEZF1_HUMAN	NoEffect	NA	NA	NA	NA	VEZF1_HUMAN_K562_ENCFF046PED_wRCADE2_Q14119	ChIP-seq(RCADE2)	C2H2 ZF	Classic	K562	52228	0.70922	0.475534	-0.38109	2-5	NA	NA	NA	NA
Z324A_HUMAN_HEK293_SRR3083112_woutRCADE2_negbin	Z324A_HUMAN	NoEffect	NA	NA	NA	NA	M07566_2.00	ChIP-seq+ChIP-exo	C2H2 ZF	KRAB	HEK293	69255	0.47205	0.699168	0.571561	1-6	NA	NA	NA	NA
Z354A_HUMAN_HEK293_SRR5197123_wRCADE2_negbin	Z354A_HUMAN	NoEffect	NA	NA	NA	NA	Z354A_HUMAN_HEK293_SRR5197123_wRCADE2_O60765	ChIP-seq(RCADE2)	C2H2 ZF	KRAB	HEK293	9764	0.20385	0.755706	-0.33898	6-12	NA	NA	NA	NA
Z585A_HUMAN_HEK293_SRR5197190_woutRCADE2_negbin	Z585A_HUMAN	NoCpG	NA	NA	NA	NA	M07713_2.00	ChIP-seq+ChIP-exo	C2H2 ZF	KRAB	HEK293	74611	0.2648	0.869713	-0.386251	12-14	NA	NA	NA	NA
ZBED1_HUMAN_GM12878_ENCFF893PGF_negbin	ZBED1_HUMAN	MethylMinus	5	0	MethylMinus	5_-77.07%_AND_7_-88.25%	M04056_2.00	YSELEX	BED ZF	NA	GM12878	51611	0.56569	0.88172	0.603319	NA	NA	NA	NA	NA
ZBT14_HUMAN_HEK293_SRR3083109_woutRCADE2_negbin	ZBT14_HUMAN	MethylMinus	4,6,12	0	MethylMinus	4_-89.72%_AND_6_-83.87%_AND_12_-81.01%_AND_14_-43.75%	M04629_2.00	YSELEX	C2H2 ZF	BTB	HEK293	52939	0.72648	0.802272	0.103363	1-5	2_4	NA	NA	NA
ZBT26_HUMAN_HEK293_SRR3083362_wRCADE2_negbin	ZBT26_HUMAN	NoEffect	NA	NA	NA	NA	ZBT26_HUMAN_HEK293_SRR3083362_wRCADE2_Q9HCK0	ChIP-seq(RCADE2)	C2H2 ZF	BTB	HEK293	54737	0.25548	0.403587	0.116328	1-4	NA	NA	NA	NA
ZBT40_HUMAN_GM12878_ENCFF585ZIJ_wRCADE2_negbin	ZBT40_HUMAN	MethylMinus	2,8	NA	NA	NA	ZBT40_HUMAN_GM12878_ENCFF585ZIJ_wRCADE2_Q9NUA8	ChIP-seq(RCADE2)	C2H2 ZF	BTB	GM12878	34019	0.69454	0.733682	0.015526	7-10	8_10	NA	NA	NA
ZBT7B_HUMAN_HepG2_ENCFF016VUQ_woutRCADE2_negbin	ZBT7B_HUMAN	MethylMinus	2,9	0	MethylMinus	2_-52.94%	M04497_2.00	YSELEX	C2H2 ZF	BTB	HepG2	47843	0.71242	0.379338	-0.074576	no_match	NA	NA	NA	NA
ZF64B_HUMAN_HEK293_SRR3083366_wRCADE2_negbin	ZF64B_HUMAN	MethylMinus	7	NA	NA	NA	ZF64B_HUMAN_HEK293_SRR3083366_wRCADE2_Q9NTW7	ChIP-seq(RCADE2)	C2H2 ZF	Classic	HEK293	57212	0.64314	0.772803	-0.171722	2-4	2	NA	NA	NA
ZF69B_HUMAN_HEK293_SRR5197041_wRCADE2_negbin	ZF69B_HUMAN	NoCpG	NA	NA	NA	NA	ZF69B_HUMAN_HEK293_SRR5197041_wRCADE2_Q9UJL9	ChIP-seq(RCADE2)	C2H2 ZF	KRAB	HEK293	92047	0.22913	0.788303	0.165763	6-9	NA	NA	NA	NA
ZFP1_HUMAN_HepG2_ENCFF077LTT_woutRCADE2_negbin	ZFP1_HUMAN	NoEffect	NA	NA	NA	NA	M04601_2.00	YSELEX	C2H2 ZF	KRAB	HepG2	58637	0.63773	0.675924	0.634847	no_match	NA	NA	NA	NA
ZFP42_HUMAN_HEK293_SRR3083314_wRCADE2_negbin	ZFP42_HUMAN	MethylMinus	9	1	MethylPlus_and_MethylMinus	10_-14.29%_AND_11_78.10%	ZFP42_HUMAN_HEK293_SRR3083314_wRCADE2_Q96MM3	ChIP-seq(RCADE2)	C2H2 ZF	Classic	HEK293	62606	0.2936	0.76468	0.025429	1-4	2	NA	NA	NA
ZFY_HUMAN_HepG2_ENCFF393TOA_wRCADE2_negbin	ZFY_HUMAN	MethylMinus	3,5,8	NA	NA	NA	ZFY_HUMAN_HepG2_ENCFF393TOA_wRCADE2_P08048	ChIP-seq(RCADE2)	C2H2 ZF	Classic	HepG2	68444	0.7749	0.89742	-0.835591	10-12	10_11_12	NA	NA	NA
ZIM3_HUMAN_HEK293_SRR5197046_wRCADE2_negbin	ZIM3_HUMAN	NoEffect	NA	NA	NA	NA	ZIM3_HUMAN_HEK293_SRR5197046_wRCADE2_Q96PE6	ChIP-seq(RCADE2)	C2H2 ZF	KRAB	HEK293	80918	0.48482	0.764157	0.496668	6-10	NA	NA	NA	NA
ZKSC1_HUMAN_K562_ENCFF071KOM_wRCADE2_negbin	ZKSC1_HUMAN	MethylPlus	2	NA	NA	NA	ZKSC1_HUMAN_K562_ENCFF071KOM_wRCADE2_P17029	ChIP-seq(RCADE2)	C2H2 ZF	KRAB+SCAN	K562	87848	0.53762	0.840591	-0.001932	2-4	4	NA	NA	NA
ZN101_HUMAN_HepG2_ENCFF575RTZ_woutRCADE2_negbin	ZN101_HUMAN	NoEffect	NA	NA	NA	NA	M07663_2.00	ChIP-seq+ChIP-exo	C2H2 ZF	KRAB	HepG2	29125	0.62089	0.64218	-0.025461	4-8	NA	NA	NA	NA
ZN121_HUMAN_HepG2_ENCFF162WIP_woutRCADE2_negbin	ZN121_HUMAN	MethylMinus	2	NA	NA	NA	M08384_2.00	ChIP-seq	C2H2 ZF	Classic	HepG2	41814	0.69564	0.85823	-0.171956	2-9	2	NA	NA	NA
ZN133_HUMAN_HEK293_SRR5197059_woutRCADE2_negbin	ZN133_HUMAN	NoCpG	NA	NA	NA	NA	M07580_2.00	ChIP-seq+ChIP-exo	C2H2 ZF	KRAB	HEK293	45600	0.38373	0.852609	-0.222378	1-10	NA	NA	NA	NA
ZN134_HUMAN_HEK293_SRR3083200_woutRCADE2_negbin	ZN134_HUMAN	NoCpG	NA	NA	NA	NA	M08392_2.00	ChIP-seq	C2H2 ZF	Classic	HEK293	39356	0.32843	0.856221	0.033761	4-8	NA	NA	NA	NA
ZN136_HUMAN_HEK293_SRR1370900_woutRCADE2_negbin	ZN136_HUMAN	NoCpG	NA	NA	NA	NA	M07708_2.00	ChIP-seq+ChIP-exo	C2H2 ZF	KRAB	HEK293	94677	0.42804	0.809486	0.53919	4-13	NA	NA	NA	NA
ZN140_HUMAN_HEK293_SRR3083198_woutRCADE2_negbin	ZN140_HUMAN	NoEffect	NA	0	Little_effect	9_6.95%	M04621_2.00	YSELEX	C2H2 ZF	KRAB	HEK293	32870	0.22514	0.870032	0.362037	3-6	NA	NA	NA	NA
ZN141_HUMAN_HEK293_SRR5197062_woutRCADE2_negbin	ZN141_HUMAN	MethylPlus	17	NA	NA	NA	M07586_2.00	ChIP-seq+ChIP-exo	C2H2 ZF	KRAB	HEK293	87382	0.34435	0.814353	0.706675	no_match	NA	NA	NA	NA
ZN143_HUMAN_GM12878_ENCFF803OPC_wRCADE2_negbin	ZN143_HUMAN	MethylMinus	7,17,19	NA	NA	NA	ZN143_HUMAN_GM12878_ENCFF803OPC_wRCADE2_P52747	ChIP-seq(RCADE2)	C2H2 ZF	Other/None	GM12878	125970	0.68639	0.763744	-0.538568	1-7	1_2_5	NA	NA	NA
ZN148_HUMAN_K562_ENCFF210JIP_wRCADE2_negbin	ZN148_HUMAN	NoEffect	NA	NA	NA	NA	ZN148_HUMAN_K562_ENCFF210JIP_wRCADE2_Q9UQR1	ChIP-seq(RCADE2)	C2H2 ZF	Classic	K562	41786	0.67472	0.746362	0.081404	1-4	NA	NA	NA	NA
ZN182_HUMAN_HEK293_SRR5197070_wRCADE2_negbin	ZN182_HUMAN	NoCpG	NA	NA	NA	NA	ZN182_HUMAN_HEK293_SRR5197070_wRCADE2_P17025	ChIP-seq(RCADE2)	C2H2 ZF	KRAB	HEK293	63833	0.21177	0.914218	-0.699023	7-11	NA	NA	NA	NA
ZN214_HUMAN_HEK293_ENCFF046FPH_woutRCADE2_negbin	ZN214_HUMAN	NoCpG	NA	NA	NA	NA	M07599_2.00	ChIP-seq+ChIP-exo	C2H2 ZF	KRAB	HEK293	20519	0.27197	0.818773	0.352448	4-10	NA	NA	NA	NA
ZN248_HUMAN_HEK293_SRR5197087_wRCADE2_negbin	ZN248_HUMAN	NoCpG	NA	NA	NA	NA	ZN248_HUMAN_HEK293_SRR5197087_wRCADE2_Q8NDW4	ChIP-seq(RCADE2)	C2H2 ZF	KRAB	HEK293	33138	0.29841	0.869666	-0.739752	1-7	NA	NA	NA	NA
ZN263_HUMAN_HepG2_ENCFF660FAS_wRCADE2_negbin	ZN263_HUMAN	MethylMinus	9	NA	NA	NA	ZN263_HUMAN_HepG2_ENCFF660FAS_wRCADE2_O14978	ChIP-seq(RCADE2)	C2H2 ZF	KRAB+SCAN	HepG2	117032	0.58623	0.484174	-0.117673	2-5	3	NA	NA	NA
ZN264_HUMAN_HEK293_SRR1370899_woutRCADE2_negbin	ZN264_HUMAN	MethylMinus	25	NA	NA	NA	M07568_2.00	ChIP-seq+ChIP-exo	C2H2 ZF	KRAB	HEK293	76380	0.42803	0.828064	0.357242	no_match	NA	NA	NA	NA
ZN266_HUMAN_HEK293_SRR5197093_wRCADE2_negbin	ZN266_HUMAN	NoCpG	NA	NA	NA	NA	ZN266_HUMAN_HEK293_SRR5197093_wRCADE2_Q14584	ChIP-seq(RCADE2)	C2H2 ZF	KRAB	HEK293	93959	0.2094	0.839377	-0.493758	6-10	NA	NA	NA	NA
ZN274_HUMAN_H1_ENCFF175PHI_wRCADE2_negbin	ZN274_HUMAN	NoEffect	NA	rev,2	MethylPlus	13_13.09%	ZN274_HUMAN_H1_ENCFF175PHI_wRCADE2_Q96GC6	ChIP-seq(RCADE2)	C2H2 ZF	KRAB+SCAN	H1	19813	0.41762	0.95133	0.623581	1-5	NA	NA	NA	NA
ZN281_HUMAN_HepG2_ENCFF266HGH_wRCADE2_negbin	ZN281_HUMAN	NoEffect	NA	NA	NA	NA	ZN281_HUMAN_HepG2_ENCFF266HGH_wRCADE2_Q9Y2X9	ChIP-seq(RCADE2)	C2H2 ZF	Classic	HepG2	55865	0.71151	0.696059	0.102781	2-4	NA	NA	NA	NA
ZN282_HUMAN_HEK293_SRR5197098_wRCADE2_negbin	ZN282_HUMAN	MethylMinus	13	NA	NA	NA	ZN282_HUMAN_HEK293_SRR5197098_wRCADE2_Q9UDV7	ChIP-seq(RCADE2)	C2H2 ZF	KRAB	HEK293	80020	0.26508	0.532406	0.168996	2-4	3	NA	NA	NA
ZN287_HUMAN_HEK293_SRR5197103_wRCADE2_negbin	ZN287_HUMAN	NoCpG	NA	NA	NA	NA	ZN287_HUMAN_HEK293_SRR5197103_wRCADE2_Q9HBT7	ChIP-seq(RCADE2)	C2H2 ZF	KRAB+SCAN	HEK293	6436	0.30514	0.871339	0.408277	3-10	NA	NA	NA	NA
ZN316_HUMAN_K562_ENCFF267EEY_wRCADE2_negbin	ZN316_HUMAN	NoCpG	NA	NA	NA	NA	ZN316_HUMAN_K562_ENCFF267EEY_wRCADE2_A6NFI3	ChIP-seq(RCADE2)	C2H2 ZF	KRAB	K562	74174	0.32166	0.805032	0.235553	1-4	NA	NA	NA	NA
ZN317_HUMAN_HepG2_ENCFF436EHA_woutRCADE2_negbin	ZN317_HUMAN	NoEffect	NA	NA	NA	NA	M07584_2.00	ChIP-seq+ChIP-exo	C2H2 ZF	KRAB	HepG2	45128	0.66135	0.700686	0.75126	5-12	NA	NA	NA	NA
ZN320_HUMAN_HEK293_SRR3083100_wRCADE2_negbin	ZN320_HUMAN	MethylPlus	17	NA	NA	NA	ZN320_HUMAN_HEK293_SRR3083100_wRCADE2_A2RRD8	ChIP-seq(RCADE2)	C2H2 ZF	KRAB	HEK293	49374	0.30703	0.812163	0.349364	4-10	5	NA	NA	NA
ZN322_HUMAN_HEK293_SRR1370894_woutRCADE2_negbin	ZN322_HUMAN	MethylMinus	11	NA	NA	NA	M08259_2.00	ChIP-seq	C2H2 ZF	Classic	HEK293	50743	0.41703	0.863338	0.695499	4-8	5	NA	NA	NA
ZN329_HUMAN_HEK293_SRR3083262_woutRCADE2_negbin	ZN329_HUMAN	MethylMinus	2	NA	NA	NA	M08359_2.00	ChIP-seq	C2H2 ZF	Classic	HEK293	93826	0.31182	0.817101	-0.199835	2-8	2	NA	NA	NA
ZN331_HUMAN_HepG2_ENCFF971OVT_woutRCADE2_negbin	ZN331_HUMAN	NoCpG	NA	NA	NA	NA	M07585_2.00	ChIP-seq+ChIP-exo	C2H2 ZF	KRAB	HepG2	67317	0.73708	0.847585	0.535107	6-9	NA	NA	NA	NA
ZN341_HUMAN_HEK293_SRR3083342_wRCADE2_negbin	ZN341_HUMAN	MethylMinus	2	NA	NA	NA	ZN341_HUMAN_HEK293_SRR3083342_wRCADE2_Q9BYN7	ChIP-seq(RCADE2)	C2H2 ZF	Classic	HEK293	71768	0.46393	0.681326	-0.110536	8-10	10	NA	NA	NA
ZN343_HUMAN_HepG2_ENCFF248BTP_woutRCADE2_negbin	ZN343_HUMAN	MethylMinus	2	0	Little_effect_and_MethylPlus	2_9.35%_AND_10_25.81%_AND_12_4.48%	M04404_2.00	YSELEX	C2H2 ZF	KRAB	HepG2	39088	0.68696	0.509459	0.030816	1-6	1	NA	NA	NA
ZN350_HUMAN_HEK293_SRR3083348_woutRCADE2_negbin	ZN350_HUMAN	NoCpG	NA	NA	NA	NA	M08396_2.00	ChIP-seq	C2H2 ZF	KRAB	HEK293	30872	0.31759	0.816318	0.287596	2-8	NA	NA	NA	NA
ZN362_HUMAN_HepG2_ENCFF197LBQ_wRCADE2_negbin	ZN362_HUMAN	NoCpG	NA	NA	NA	NA	ZN362_HUMAN_HepG2_ENCFF197LBQ_wRCADE2_Q5T0B9	ChIP-seq(RCADE2)	C2H2 ZF	Classic	HepG2	39629	0.6276	0.794318	0.787588	1-3	NA	NA	NA	NA
ZN382_HUMAN_HEK293_SRR3083327_woutRCADE2_negbin	ZN382_HUMAN	MethylMinus	7	NA	NA	NA	M07608_2.00	ChIP-seq+ChIP-exo	C2H2 ZF	KRAB	HEK293	81952	0.37716	0.874861	0.503484	2-8	4	NA	NA	NA
ZN384_HUMAN_GM12878_ENCFF055QMP_wRCADE2_negbin	ZN384_HUMAN	NoCpG	NA	NA	NA	NA	ZN384_HUMAN_GM12878_ENCFF055QMP_wRCADE2_Q8TF68	ChIP-seq(RCADE2)	C2H2 ZF	Classic	GM12878	66786	0.55253	0.930233	0.876382	1-3	NA	NA	NA	NA
ZN394_HUMAN_HEK293_ENCFF006YQA_wRCADE2_negbin	ZN394_HUMAN	MethylMinus	8	NA	NA	NA	ZN394_HUMAN_HEK293_ENCFF006YQA_wRCADE2_Q53GI3	ChIP-seq(RCADE2)	C2H2 ZF	KRAB+SCAN	HEK293	29831	0.54673	0.35904	-0.022645	1-3	3	NA	NA	NA
ZN417_HUMAN_HEK293_SRR5197130_wRCADE2_negbin	ZN417_HUMAN	MethylPlus	16	NA	NA	NA	ZN417_HUMAN_HEK293_SRR5197130_wRCADE2_Q8TAU3	ChIP-seq(RCADE2)	C2H2 ZF	KRAB	HEK293	73838	0.24787	0.747391	0.638627	6-9	7	NA	NA	NA
ZN425_HUMAN_HEK293_SRR5197134_woutRCADE2_negbin	ZN425_HUMAN	MethylMinus	7	NA	NA	NA	M07758_2.00	ChIP-seq+ChIP-exo	C2H2 ZF	KRAB	HEK293	96853	0.21217	0.64337	0.471991	no_match	NA	NA	NA	NA
ZN429_HUMAN_HEK293_SRR5197135_woutRCADE2_negbin	ZN429_HUMAN	NoEffect	NA	NA	NA	NA	M07714_2.00	ChIP-seq+ChIP-exo	C2H2 ZF	KRAB	HEK293	51965	0.257	0.672	-0.010261	8-14	NA	NA	NA	NA
ZN436_HUMAN_HEK293_SRR3083344_woutRCADE2_negbin	ZN436_HUMAN	NoCpG	NA	NA	NA	NA	M08305_2.00	ChIP-seq	C2H2 ZF	KRAB	HEK293	44971	0.2036	0.911995	-0.145784	7-11	NA	NA	NA	NA
ZN440_HUMAN_HEK293_SRR5197141_woutRCADE2_negbin	ZN440_HUMAN	NoEffect	NA	NA	NA	NA	M07628_2.00	ChIP-seq+ChIP-exo	C2H2 ZF	KRAB	HEK293	83468	0.21801	0.579458	-0.669353	5-9	NA	NA	NA	NA
ZN449_HUMAN_HEK293_ENCFF399LLP_woutRCADE2_negbin	ZN449_HUMAN	MethylMinus	10,12	0	Little_effect | MethylMinus	NA	M04560_2.00	YSELEX	C2H2 ZF	SCAN	HEK293	50707	0.52263	0.52942	-0.38771	1-5	1_2	NA	NA	NA
ZN454_HUMAN_HEK293_SRR1370908_wRCADE2_negbin	ZN454_HUMAN	NoEffect	NA	0	Little_effect	NA	ZN454_HUMAN_HEK293_SRR1370908_wRCADE2_Q8N9F8	ChIP-seq(RCADE2)	C2H2 ZF	KRAB	HEK293	50791	0.31367	0.828219	0.373719	2-12	NA	NA	NA	NA
ZN468_HUMAN_HEK293_SRR5197150_wRCADE2_negbin	ZN468_HUMAN	MethylMinus	13	NA	NA	NA	ZN468_HUMAN_HEK293_SRR5197150_wRCADE2_Q5VIY5	ChIP-seq(RCADE2)	C2H2 ZF	KRAB	HEK293	91033	0.41432	0.588615	0.720374	4-8	4	NA	NA	NA
ZN479_HUMAN_HEK293_SRR5197151_wRCADE2_negbin	ZN479_HUMAN	MethylPlus	11	NA	NA	NA	ZN479_HUMAN_HEK293_SRR5197151_wRCADE2_Q96JC4	ChIP-seq(RCADE2)	C2H2 ZF	KRAB	HEK293	108433	0.43262	0.771875	0.808254	2-7	4	NA	NA	NA
ZN490_HUMAN_HEK293_SRR3083389_woutRCADE2_negbin	ZN490_HUMAN	MethylPlus	7	NA	NA	NA	M08366_2.00	ChIP-seq	C2H2 ZF	KRAB	HEK293	38612	0.22407	0.759029	0.040306	no_match	NA	NA	NA	NA
ZN492_HUMAN_HEK293_SRR5197158_woutRCADE2_negbin	ZN492_HUMAN	NoCpG	NA	NA	NA	NA	M07765_2.00	ChIP-seq+ChIP-exo	C2H2 ZF	KRAB	HEK293	11470	0.20581	0.851104	0.229625	3-8	NA	NA	NA	NA
ZN506_HUMAN_HEK293_SRR5197160_wRCADE2_negbin	ZN506_HUMAN	MethylPlus	5	NA	NA	NA	ZN506_HUMAN_HEK293_SRR5197160_wRCADE2_Q5JVG8	ChIP-seq(RCADE2)	C2H2 ZF	KRAB	HEK293	75651	0.3488	0.748805	0.533361	2-8	7	NA	NA	NA
ZN519_HUMAN_HEK293_SRR5197161_wRCADE2_negbin	ZN519_HUMAN	MethylMinus	4,7,10	NA	NA	NA	ZN519_HUMAN_HEK293_SRR5197161_wRCADE2_Q8TB69	ChIP-seq(RCADE2)	C2H2 ZF	KRAB	HEK293	74307	0.47708	0.544184	0.018139	5-8	5_6_7	NA	NA	NA
ZN528_HUMAN_HEK293_SRR3083239_woutRCADE2_negbin	ZN528_HUMAN	NoCpG	NA	NA	NA	NA	M07617_2.00	ChIP-seq+ChIP-exo	C2H2 ZF	KRAB	HEK293	42224	0.46465	0.875474	0.272381	1-5	NA	NA	NA	NA
ZN534_HUMAN_HEK293_SRR5197167_wRCADE2_negbin	ZN534_HUMAN	MethylMinus	7	NA	NA	NA	ZN534_HUMAN_HEK293_SRR5197167_wRCADE2_Q76KX8	ChIP-seq(RCADE2)	C2H2 ZF	KRAB	HEK293	105716	0.48264	0.395972	0.47273	7-11	9	NA	NA	NA
ZN543_HUMAN_HepG2_ENCFF888XEL_woutRCADE2_negbin	ZN543_HUMAN	MethylMinus	1,7	NA	NA	NA	M07652_2.00	ChIP-seq+ChIP-exo	C2H2 ZF	KRAB	HepG2	36669	0.726	0.847145	-0.646638	10-13	10_12	NA	NA	NA
ZN547_HUMAN_HEK293_SRR5197170_wRCADE2_negbin	ZN547_HUMAN	MethylMinus	8,15	NA	NA	NA	ZN547_HUMAN_HEK293_SRR5197170_wRCADE2_Q8IVP9	ChIP-seq(RCADE2)	C2H2 ZF	KRAB	HEK293	76193	0.31965	0.774037	0.618165	4-10	6_8	NA	NA	NA
ZN548_HUMAN_HepG2_ENCFF074AKA_woutRCADE2_negbin	ZN548_HUMAN	NoCpG	NA	NA	NA	NA	M07691_2.00	ChIP-seq+ChIP-exo	C2H2 ZF	KRAB	HepG2	45377	0.73114	0.833769	-0.377256	1-7	NA	NA	NA	NA
ZN549_HUMAN_HEK293_ENCFF364ZQY_woutRCADE2_negbin	ZN549_HUMAN	NoCpG	NA	NA	NA	NA	M07576_2.00	ChIP-seq+ChIP-exo	C2H2 ZF	KRAB	HEK293	20250	0.3675	0.792205	0.333746	no_match	NA	NA	NA	NA
ZN554_HUMAN_HEK293_SRR3083261_woutRCADE2_negbin	ZN554_HUMAN	NoCpG	NA	NA	NA	NA	M08341_2.00	ChIP-seq	C2H2 ZF	KRAB	HEK293	82590	0.43956	0.834875	0.640187	1-7	NA	NA	NA	NA
ZN556_HUMAN_HepG2_ENCFF523RVU_wRCADE2_negbin	ZN556_HUMAN	MethylMinus	1,4	NA	NA	NA	ZN556_HUMAN_HepG2_ENCFF523RVU_wRCADE2_Q9HAH1	ChIP-seq(RCADE2)	C2H2 ZF	KRAB	HepG2	53932	0.75621	0.343704	-0.207836	2-3	2_3	NA	NA	NA
ZN558_HUMAN_HEK293_ENCFF458TQM_woutRCADE2_negbin	ZN558_HUMAN	NoEffect	NA	NA	NA	NA	M07620_2.00	ChIP-seq+ChIP-exo	C2H2 ZF	KRAB	HEK293	39241	0.47804	0.609231	0.458198	1-9	NA	NA	NA	NA
ZN574_HUMAN_HepG2_ENCFF280AXU_wRCADE2_negbin	ZN574_HUMAN	MethylMinus	7,10,11	NA	NA	NA	ZN574_HUMAN_HepG2_ENCFF280AXU_wRCADE2_Q6ZN55	ChIP-seq(RCADE2)	C2H2 ZF	Classic	HepG2	91182	0.72414	0.828884	-0.199291	9-12	9_10	NA	NA	NA
ZN605_HUMAN_HEK293_SRR5197192_woutRCADE2_negbin	ZN605_HUMAN	MethylPlus	15	NA	NA	NA	M07704_2.00	ChIP-seq+ChIP-exo	C2H2 ZF	KRAB	HEK293	142997	0.24849	0.805589	0.239066	10-16	15	NA	NA	NA
ZN611_HUMAN_HEK293_SRR5197194_woutRCADE2_negbin	ZN611_HUMAN	MethylMinus	5	NA	NA	NA	M07759_2.00	ChIP-seq+ChIP-exo	C2H2 ZF	KRAB	HEK293	54983	0.23913	0.803253	0.800992	9-14	13	NA	NA	NA
ZN613_HUMAN_HEK293_SRR5197195_woutRCADE2_negbin	ZN613_HUMAN	NoCpG	NA	NA	NA	NA	M07646_2.00	ChIP-seq+ChIP-exo	C2H2 ZF	KRAB	HEK293	44717	0.26073	0.921142	-0.827628	6-8	NA	NA	NA	NA
ZN614_HUMAN_HepG2_ENCFF947UOE_wRCADE2_negbin	ZN614_HUMAN	NoCpG	NA	NA	NA	NA	ZN614_HUMAN_HepG2_ENCFF947UOE_wRCADE2_Q8N883	ChIP-seq(RCADE2)	C2H2 ZF	KRAB	HepG2	53534	0.59142	0.81661	0.530654	6-8	NA	NA	NA	NA
ZN621_HUMAN_HEK293_SRR1370911_woutRCADE2_negbin	ZN621_HUMAN	NoCpG	NA	NA	NA	NA	M07636_2.00	ChIP-seq+ChIP-exo	C2H2 ZF	KRAB	HEK293	69560	0.43202	0.799303	0.652744	3-7	NA	NA	NA	NA
ZN639_HUMAN_K562_ENCFF390IDA_wRCADE2_negbin	ZN639_HUMAN	MethylMinus	2,8	NA	NA	NA	ZN639_HUMAN_K562_ENCFF390IDA_wRCADE2_Q9UID6	ChIP-seq(RCADE2)	C2H2 ZF	Classic	K562	23922	0.69192	0.554594	0.059282	2-4	2_4	NA	NA	NA
ZN652_HUMAN_HepG2_ENCFF047TEL_woutRCADE2_negbin	ZN652_HUMAN	NoEffect	NA	NA	NA	NA	M02938_2.00	SELEX	C2H2 ZF	Classic	HepG2	65319	0.56149	0.782098	0.50877	7-9	NA	NA	NA	NA
ZN660_HUMAN_HEK293_ENCFF893GRR_woutRCADE2_negbin	ZN660_HUMAN	MethylMinus	11	NA	NA	NA	M04479_2.00	YSELEX	C2H2 ZF	Classic	HEK293	31801	0.51838	0.636057	0.540413	1-6	4	NA	NA	NA
ZN667_HUMAN_HEK293_SRR3083245_woutRCADE2_negbin	ZN667_HUMAN	NoCpG	NA	NA	NA	NA	M07737_2.00	ChIP-seq+ChIP-exo	C2H2 ZF	KRAB	HEK293	31958	0.26714	0.823968	0.349925	6-14	NA	NA	NA	NA
ZN674_HUMAN_HEK293_SRR5197210_woutRCADE2_negbin	ZN674_HUMAN	MethylMinus	4,7	NA	NA	NA	M07771_2.00	ChIP-seq+ChIP-exo	C2H2 ZF	KRAB	HEK293	108431	0.35409	0.811629	0.776648	1-4	2_3	NA	NA	NA
ZN675_HUMAN_HEK293_SRR5197211_woutRCADE2_negbin	ZN675_HUMAN	MethylMinus	2	NA	NA	NA	M07722_2.00	ChIP-seq+ChIP-exo	C2H2 ZF	KRAB	HEK293	98428	0.26538	0.837538	0.501541	2-10	2	NA	NA	NA
ZN677_HUMAN_HEK293_ENCFF035APX_woutRCADE2_negbin	ZN677_HUMAN	NoCpG	NA	NA	NA	NA	M08382_2.00	ChIP-seq	C2H2 ZF	KRAB	HEK293	37587	0.44528	0.806352	0.629455	1-7	NA	NA	NA	NA
ZN680_HUMAN_HEK293_SRR5197212_wRCADE2_negbin	ZN680_HUMAN	MethylMinus	4	NA	NA	NA	ZN680_HUMAN_HEK293_SRR5197212_wRCADE2_Q8NEM1	ChIP-seq(RCADE2)	C2H2 ZF	KRAB	HEK293	104458	0.35672	0.716867	0.312669	5-9	8	NA	NA	NA
ZN682_HUMAN_HEK293_SRR5197216_wRCADE2_negbin	ZN682_HUMAN	MethylMinus	11	NA	NA	NA	ZN682_HUMAN_HEK293_SRR5197216_wRCADE2_O95780	ChIP-seq(RCADE2)	C2H2 ZF	KRAB	HEK293	111915	0.3245	0.24842	0.61578	5-10	7	NA	NA	NA
ZN692_HUMAN_HEK293_ENCFF766CMW_woutRCADE2_negbin	ZN692_HUMAN	MethylMinus	10	NA	NA	NA	M08253_2.00	ChIP-seq	C2H2 ZF	Classic	HEK293	43663	0.59559	0.422066	-0.235179	no_match	NA	NA	NA	NA
ZN697_HUMAN_HepG2_ENCFF785XED_wRCADE2_negbin	ZN697_HUMAN	MethylMinus	10,14,15	NA	NA	NA	ZN697_HUMAN_HepG2_ENCFF785XED_wRCADE2_Q5TEC3	ChIP-seq(RCADE2)	C2H2 ZF	Classic	HepG2	95743	0.6595	0.805883	-0.63049	5-10	6_7	NA	NA	NA
ZN707_HUMAN_HEK293_SRR5197222_wRCADE2_negbin	ZN707_HUMAN	NoCpG	NA	NA	NA	NA	ZN707_HUMAN_HEK293_SRR5197222_wRCADE2_Q96C28	ChIP-seq(RCADE2)	C2H2 ZF	KRAB	HEK293	85467	0.26805	0.840022	0.679274	2-6	NA	NA	NA	NA
ZN708_HUMAN_HEK293_SRR5197223_woutRCADE2_negbin	ZN708_HUMAN	NoCpG	NA	NA	NA	NA	M07665_2.00	ChIP-seq+ChIP-exo	C2H2 ZF	Classic	HEK293	93900	0.27622	0.829795	0.476927	2-5	NA	NA	NA	NA
ZN736_HUMAN_HEK293_SRR5197227_woutRCADE2_negbin	ZN736_HUMAN	NoEffect	NA	NA	NA	NA	M07767_2.00	ChIP-seq+ChIP-exo	C2H2 ZF	KRAB	HEK293	102043	0.25494	0.680107	-0.179011	no_match	NA	NA	NA	NA
ZN740_HUMAN_HepG2_ENCFF410GQF_woutRCADE2_negbin	ZN740_HUMAN	NoEffect	NA	0	MethylPlus	2_13.62%	M04467_2.00	YSELEX	C2H2 ZF	Classic	HepG2	60155	0.64535	0.831173	-0.556579	1-3	NA	NA	NA	NA
ZN75D_HUMAN_HEK293_SRR5197231_wRCADE2_negbin	ZN75D_HUMAN	NoCpG	NA	NA	NA	NA	ZN75D_HUMAN_HEK293_SRR5197231_wRCADE2_P51815	ChIP-seq(RCADE2)	C2H2 ZF	KRAB	HEK293	75505	0.39223	0.850136	0.703039	1-5	NA	NA	NA	NA
ZN765_HUMAN_HEK293_SRR5197234_woutRCADE2_negbin	ZN765_HUMAN	NoEffect	NA	NA	NA	NA	M07701_2.00	ChIP-seq+ChIP-exo	C2H2 ZF	KRAB	HEK293	73761	0.24153	0.657005	0.055059	1-6	NA	NA	NA	NA
ZN766_HUMAN_K562_ENCFF227TEG_woutRCADE2_negbin	ZN766_HUMAN	NoCpG	NA	NA	NA	NA	M07699_2.00	ChIP-seq+ChIP-exo	C2H2 ZF	KRAB	K562	62612	0.58988	0.843052	0.552451	no_match	NA	NA	NA	NA
ZN770_HUMAN_HepG2_ENCFF428KJG_wRCADE2_negbin	ZN770_HUMAN	NoEffect	NA	NA	NA	NA	ZN770_HUMAN_HepG2_ENCFF428KJG_wRCADE2_Q6IQ21	ChIP-seq(RCADE2)	C2H2 ZF	Classic	HepG2	27208	0.628	0.459925	0.176955	1-2	NA	NA	NA	NA
ZN772_HUMAN_HepG2_ENCFF446KTM_wRCADE2_negbin	ZN772_HUMAN	MethylMinus	5,6	NA	NA	NA	ZN772_HUMAN_HepG2_ENCFF446KTM_wRCADE2_Q68DY9	ChIP-seq(RCADE2)	C2H2 ZF	KRAB	HepG2	66998	0.7155	0.322124	-0.639985	7-9	8	NA	NA	NA
ZN776_HUMAN_HepG2_ENCFF261EHF_woutRCADE2_negbin	ZN776_HUMAN	MethylMinus	2,8,11	NA	NA	NA	M07601_2.00	ChIP-seq+ChIP-exo	C2H2 ZF	KRAB	HepG2	69826	0.63881	0.625889	-0.680954	3-9	3_5_6	NA	NA	NA
ZN777_HUMAN_HepG2_ENCFF423RKN_woutRCADE2_negbin	ZN777_HUMAN	MethylMinus	4,6,8,9	NA	NA	NA	M05857_2.00	SMiLE-seq	C2H2 ZF	KRAB	HepG2	40171	0.70463	0.690656	-0.306548	no_match	NA	NA	NA	NA
ZN778_HUMAN_HEK293_SRR3083315_woutRCADE2_negbin	ZN778_HUMAN	MethylMinus	4,7	NA	NA	NA	M07624_2.00	ChIP-seq+ChIP-exo	C2H2 ZF	KRAB	HEK293	51589	0.41437	0.461058	0.067784	no_match	NA	NA	NA	NA
ZN793_HUMAN_HEK293_SRR5197249_woutRCADE2_negbin	ZN793_HUMAN	MethylPlus	7	NA	NA	NA	M07688_2.00	ChIP-seq+ChIP-exo	C2H2 ZF	KRAB	HEK293	86231	0.34527	0.882664	0.582221	2-5	3	NA	NA	NA
ZN808_HUMAN_HEK293_SRR5197255_wRCADE2_negbin	ZN808_HUMAN	NoCpG	NA	NA	NA	NA	ZN808_HUMAN_HEK293_SRR5197255_wRCADE2_Q8N4W9	ChIP-seq(RCADE2)	C2H2 ZF	KRAB	HEK293	33000	0.23105	0.88742	-0.642362	1-13	NA	NA	NA	NA
ZN816_HUMAN_HEK293_SRR3083224_wRCADE2_negbin	ZN816_HUMAN	MethylMinus	12	NA	NA	NA	ZN816_HUMAN_HEK293_SRR3083224_wRCADE2_Q0VGE8	ChIP-seq(RCADE2)	C2H2 ZF	KRAB	HEK293	55772	0.28081	0.674904	0.113957	8-13	10	NA	NA	NA
ZN891_HUMAN_HepG2_ENCFF446NBX_woutRCADE2_negbin	ZN891_HUMAN	MethylMinus	10	NA	NA	NA	M07762_2.00	ChIP-seq+ChIP-exo	C2H2 ZF	KRAB	HepG2	125919	0.59827	0.605412	-0.49487	1-7	4	NA	NA	NA
ZNF12_HUMAN_HepG2_ENCFF568XQY_woutRCADE2_negbin	ZNF12_HUMAN	NoEffect	NA	rev,0	MethylPlus	10_55.41%_AND_18_84.81%	M04515_2.00	YSELEX	C2H2 ZF	KRAB	HepG2	66815	0.67358	0.798972	0.600439	no_match	NA	NA	NA	NA
ZNF2_HUMAN_HEK293_SRR5197105_woutRCADE2_negbin	ZNF2_HUMAN	MethylMinus	3	NA	NA	NA	M07780_2.00	ChIP-seq+ChIP-exo	C2H2 ZF	KRAB	HEK293	79084	0.30012	0.807484	0.415782	no_match	NA	NA	NA	NA
ZNF22_HUMAN_HEK293_SRR3083148_woutRCADE2_negbin	ZNF22_HUMAN	NoEffect	NA	NA	NA	NA	M08325_2.00	ChIP-seq	C2H2 ZF	Classic	HEK293	29628	0.24354	0.550622	0.002027	1-3	NA	NA	NA	NA
ZNF28_HUMAN_HEK293_SRR5197104_wRCADE2_negbin	ZNF28_HUMAN	MethylMinus	17	NA	NA	NA	ZNF28_HUMAN_HEK293_SRR5197104_wRCADE2_P17035	ChIP-seq(RCADE2)	C2H2 ZF	KRAB	HEK293	101492	0.35424	0.637509	0.636282	2-7	2	NA	NA	NA
ZNF3_HUMAN_HepG2_ENCFF581GQK_woutRCADE2_negbin	ZNF3_HUMAN	NoCpG	NA	NA	NA	NA	M07613_2.00	ChIP-seq+ChIP-exo	C2H2 ZF	KRAB	HepG2	59203	0.57981	0.84979	0.67971	2-6	NA	NA	NA	NA
ZNF35_HUMAN_HEK293_SRR3083141_wRCADE2_negbin	ZNF35_HUMAN	MethylMinus	6	NA	NA	NA	ZNF35_HUMAN_HEK293_SRR3083141_wRCADE2_P13682	ChIP-seq(RCADE2)	C2H2 ZF	Classic	HEK293	98637	0.48791	0.787703	0.675904	4-7	5	NA	NA	NA
ZNF44_HUMAN_HEK293_SRR5197146_woutRCADE2_negbin	ZNF44_HUMAN	MethylMinus	9	NA	NA	NA	M07731_2.00	ChIP-seq+ChIP-exo	C2H2 ZF	KRAB	HEK293	100135	0.27077	0.7307	0.268592	2-5	3	NA	NA	NA
ZNF7_HUMAN_K562_ENCFF589NOE_woutRCADE2_negbin	ZNF7_HUMAN	NoEffect	NA	NA	NA	NA	M07598_2.00	ChIP-seq+ChIP-exo	C2H2 ZF	KRAB	K562	84876	0.60032	0.741766	0.193952	6-12	NA	NA	NA	NA
ZNF76_HUMAN_HEK293_SRR3083174_woutRCADE2_negbin	ZNF76_HUMAN	MethylMinus	17,19	NA	NA	NA	M04398_2.00	YSELEX	C2H2 ZF	Classic	HEK293	54028	0.52703	0.717893	0.235426	1-7	1_2	NA	NA	NA
ZNF77_HUMAN_HEK293_SRR5197239_woutRCADE2_negbin	ZNF77_HUMAN	NoCpG	NA	NA	NA	NA	M07644_2.00	ChIP-seq+ChIP-exo	C2H2 ZF	KRAB	HEK293	65836	0.24729	0.922179	-0.348805	no_match	NA	NA	NA	NA
ZNF79_HUMAN_HEK293_SRR5197252_wRCADE2_negbin	ZNF79_HUMAN	NoEffect	NA	NA	NA	NA	ZNF79_HUMAN_HEK293_SRR5197252_wRCADE2_Q15937	ChIP-seq(RCADE2)	C2H2 ZF	KRAB	HEK293	1096	0.33325	0.543253	-0.297326	3-7	NA	NA	NA	NA
ZNF8_HUMAN_HEK293_SRR3083165_wRCADE2_negbin	ZNF8_HUMAN	MethylMinus	2	NA	NA	NA	ZNF8_HUMAN_HEK293_SRR3083165_wRCADE2_P17098	ChIP-seq(RCADE2)	C2H2 ZF	KRAB	HEK293	42936	0.20016	0.774151	0.374645	1-5	5	NA	NA	NA
ZNF85_HUMAN_HEK293_SRR3083217_wRCADE2_negbin	ZNF85_HUMAN	NoEffect	NA	NA	NA	NA	ZNF85_HUMAN_HEK293_SRR3083217_wRCADE2_Q03923	ChIP-seq(RCADE2)	C2H2 ZF	KRAB	HEK293	69944	0.23011	0.784212	0.591199	2-6	NA	NA	NA	NA
ZNF93_HUMAN_HEK293_SRR5197268_woutRCADE2_negbin	ZNF93_HUMAN	NoCpG	NA	NA	NA	NA	M07671_2.00	ChIP-seq+ChIP-exo	C2H2 ZF	KRAB	HEK293	53675	0.24967	0.82311	0.435326	7-13	NA	NA	NA	NA
ZSC16_HUMAN_HEK293_SRR3083354_woutRCADE2_negbin	ZSC16_HUMAN	NoCpG	NA	NA	NA	NA	M04623_2.00	YSELEX	C2H2 ZF	SCAN	HEK293	52288	0.20859	0.829265	-0.298453	1-4	NA	NA	NA	NA
ZSC22_HUMAN_HEK293_SRR3083131_woutRCADE2_negbin	ZSC22_HUMAN	MethylMinus	2,5,8,11	NA	NA	NA	M08261_2.00	ChIP-seq	C2H2 ZF	SCAN	HEK293	58892	0.64531	0.776589	0.04888	2-6	2_3_4_5	NA	NA	NA
ZSC29_HUMAN_HepG2_ENCFF903XZO_woutRCADE2_negbin	ZSC29_HUMAN	NoEffect	NA	0	Little_effect_and_MethylPlus	2_22.22%_AND_4_9.33%_AND_10_51.01%_AND_16_22.64%	M04384_2.00	YSELEX	C2H2 ZF	SCAN	HepG2	32669	0.69428	0.553226	0.480918	1-5	NA	NA	NA	NA
ZSC30_HUMAN_HEK293_ENCFF591UPT_woutRCADE2_negbin	ZSC30_HUMAN	MethylMinus	6	NA	NA	NA	M08365_2.00	ChIP-seq	C2H2 ZF	SCAN	HEK293	40341	0.6436	0.639637	-0.520194	1-5	3	NA	NA	NA
ZSC31_HUMAN_HEK293_SRR1370896_woutRCADE2_negbin	ZSC31_HUMAN	MethylMinus	7,15	1	MethylPlus	9_379.49%_AND_14_211.11%_AND_16_106.28%_AND_9_188.89%_AND_14_152.82%_AND_16_80.82%	M04649_2.00	YSELEX	C2H2 ZF	SCAN	HEK293	74096	0.54583	0.811011	0.501717	1-6	1_4	NA	NA	NA

## Sheet: Table S3b
Table S3b. Description of columns in Table S3a.
Column name	Description
Representative Experiment	The experiment used to derive the representative JAMS model for this TF.
TF	Transcription factor name.
Call	Effect of methylation on TF occupancy, as inferred by JAMS.
Position	Position where methylation has a significant effect on TF binding (FDR<1e-5), as inferred by JAMS. When multiple experiments were available for one TF, the reproducible effects are reported.
Yin et al. offset	Indicates the number of bases that the value in the column “Position” should be shifted to be comparable to the positions reported by Yin et al. (Science, 2017, 356:eaaj2239). The term “rev” indicates if the motif reported by Yin et al. is the reverse of the JAMS motif.
Yin et al. classification	TF methyl-preference calls from Supplementary Table 3 of Yin et al. If two different runs are present (i.e. from different seed used for bisulfite SELEX), their calls are separated by a “|” (i.e. Little_effect | MethylMinus).
Yin et al. effect	The start position of CG (#) and enrichment of mCG (%), from Supplementary Table 3 of Yin et al. Different runs are separated by “|”; different effects (in the same run) are separated by “AND” (i.e. 7_-10.00% | 3_-100.00%_AND_5_-100.00%_AND_7_-100.00%_AND_9_-87.56%).
Seed Motif ID	ID of the known motif used from CIS-BP database to pre-align the peaks before running JAMS. If “motif type” (next column) is “ChIP-seq(RCADE2)”, the optimal motif inferred by RCADE2 was used instead of CIS-BP motif.
Seed motif type	Experimental source of the seed motif.
DBD	DNA binding domain of the TF.
ZFP subfamily	The C2H2 zinc finger sub-family that the TF belongs to.
Cell line	Cell line in which the ChIP-seq experiment was perform.
Number of peaks	The number of peaks used to train the JAMS model (positive and negative peaks, p-value < 0.01, call by MACS 1.4v).
Correlation (predicted vs. observed TF signal)	Pearson correlation between predicted and observed TF-specific binding signal.
Correlation (seed motif vs. TF-signal coefficients)	Pearson correlation between the TF-specific sequence coefficients inferred by JAMS and the seed motif.
Correlation (seed motif vs. background coefficients)	Pearson correlation between the background sequence coefficients inferred by JAMS and the seed motif.
DNA binding zinc fingers	Predicted C2H2 zinc fingers that recognize the DNA motif.
Zinc fingers on mCpG-sensitive positions	Zinc fingers that bind to a position (or positions) in the motif where CpG methylation has a significant effect on binding. An example diagram of how the mCpG-sensitive position and the ZF is matched is shown on the right (C2H2-ZFPs annotation example).
Possible binding activity (Homodimer TFs)	Possible binding activity reported by Lambert et al. (Cell, 2018, 172:650-665), only for homodimer TFs (bLHL, bZIP, and nuclear receptors).
Observed binding activity (Homodimer TFs)	Observed binding activity in the JAMS-inferred motif.
mCpG-sensitive location (Homodimer TFs)	Denotes the location of mCpG-sensitive position within the motif. Possible values are first, second or center. An example diagram is shown on the right (Homodimer annotation example).
