# Supplementary material for: Toward a base-resolution panorama of the in vivo impact of cytosine methylation on transcription factor binding
Source: Genome Biol. 2022 Jul 7;23:151. doi: 10.1186/s13059-022-02713-y (PMC9264634; doi:10.1186/s13059-022-02713-y)
Supplement: Supplementary file 5 — Additional file 5: Table S4. Pearson correlation (r) between observed and predicted TF-binding across cell types. [file 13059_2022_2713_MOESM5_ESM.xlsx]

## Sheet: Table S4
Table S4. Pearson correlation (r) between observed and predicted TF-binding across cell types. In cases where the training and test samples are the same, the reported values correspond to 10-fold cross-validation.
TF	Training_ENCODE_Accession_id	Training_cell_line	Test_cell_line	Test_ENCODE_Accession_id	Num_of_peaks	correlation
CEBPB_HUMAN	ENCFF314OQP	K562	K562	ENCFF314OQP	114821	0.575059
CEBPB_HUMAN	ENCFF314OQP	K562	K562	ENCFF002PNZ	31157	0.514369
CEBPB_HUMAN	ENCFF314OQP	K562	K562	ENCFF346SNT	32003	0.511008
CEBPB_HUMAN	ENCFF314OQP	K562	K562	ENCFF953ZZL	110658	0.503495
CEBPB_HUMAN	ENCFF314OQP	K562	K562	ENCFF729WGC	102912	0.469712
CEBPB_HUMAN	ENCFF314OQP	K562	GM12878	ENCFF713GDD	89749	0.447187
CEBPB_HUMAN	ENCFF314OQP	K562	GM12878	ENCFF310YCW	51646	0.441275
CEBPB_HUMAN	ENCFF314OQP	K562	K562	ENCFF154YTN	107883	0.418116
CEBPB_HUMAN	ENCFF314OQP	K562	HepG2	ENCFF499BWX	160813	0.410271
CEBPB_HUMAN	ENCFF314OQP	K562	H1	ENCFF506VMG	95960	0.408392
CEBPB_HUMAN	ENCFF314OQP	K562	HepG2	ENCFF090KCF	110788	0.394146
CEBPB_HUMAN	ENCFF314OQP	K562	HepG2	ENCFF677PSB	150281	0.379446
CEBPB_HUMAN	ENCFF314OQP	K562	GM12878	ENCFF462BSP	114473	0.293816
CEBPB_HUMAN	ENCFF314OQP	K562	H1	ENCFF212PJG	142459	0.277252
CEBPB_HUMAN	ENCFF314OQP	K562	GM12878	ENCFF787QFQ	56274	0.213376
CEBPB_HUMAN	ENCFF314OQP	K562	HepG2	ENCFF514FUP	119948	0.176739
KAISO_HUMAN	ENCFF720QAX	HepG2	HepG2	ENCFF720QAX	97910	0.539764
KAISO_HUMAN	ENCFF720QAX	HepG2	HepG2	ENCFF717MOJ	105970	0.50593
KAISO_HUMAN	ENCFF720QAX	HepG2	GM12878	ENCFF432KDE	135730	0.455565
KAISO_HUMAN	ENCFF720QAX	HepG2	GM12878	ENCFF004PAV	162840	0.428927
KAISO_HUMAN	ENCFF720QAX	HepG2	K562	ENCFF226IAA	26904	0.424239
KAISO_HUMAN	ENCFF720QAX	HepG2	K562	ENCFF632WSK	24796	0.423561
KAISO_HUMAN	ENCFF720QAX	HepG2	GM12878	ENCFF759BKF	22589	0.413442
KAISO_HUMAN	ENCFF720QAX	HepG2	K562	ENCFF773RXE	116943	0.377937
KAISO_HUMAN	ENCFF720QAX	HepG2	HepG2	ENCFF578MBG	62112	0.35185
KAISO_HUMAN	ENCFF720QAX	HepG2	GM12878	ENCFF403QBQ	20896	0.344488
KAISO_HUMAN	ENCFF720QAX	HepG2	K562	ENCFF133IED	106944	0.264348
KAISO_HUMAN	ENCFF720QAX	HepG2	HepG2	ENCFF148ZDV	111445	0.223307
KAISO_HUMAN	ENCFF720QAX	HepG2	HepG2	ENCFF047SQQ	92460	0.21437
KAISO_HUMAN	ENCFF720QAX	HepG2	HepG2	ENCFF015CKI	108548	0.214353
MAX_HUMAN	ENCFF956AAA	HepG2	HepG2	ENCFF581KKI	52197	0.795812
MAX_HUMAN	ENCFF956AAA	HepG2	HepG2	ENCFF956AAA	48134	0.759152
MAX_HUMAN	ENCFF956AAA	HepG2	K562	ENCFF797FEY	118645	0.749186
MAX_HUMAN	ENCFF956AAA	HepG2	K562	ENCFF360QBV	107151	0.741719
MAX_HUMAN	ENCFF956AAA	HepG2	K562	ENCFF178VEA	145512	0.73683
MAX_HUMAN	ENCFF956AAA	HepG2	K562	ENCFF635HIS	82826	0.719511
MAX_HUMAN	ENCFF956AAA	HepG2	GM12878	ENCFF158TTY	97796	0.696267
MAX_HUMAN	ENCFF956AAA	HepG2	GM12878	ENCFF577KAH	80043	0.688529
MAX_HUMAN	ENCFF956AAA	HepG2	HepG2	ENCFF388QKQ	102616	0.596342
MAX_HUMAN	ENCFF956AAA	HepG2	HepG2	ENCFF675JRZ	76122	0.485491
MAX_HUMAN	ENCFF956AAA	HepG2	H1	ENCFF853IGP	121346	0.458946
MAX_HUMAN	ENCFF956AAA	HepG2	H1	ENCFF676ZPL	94172	0.312314
