# Supplementary material for: Toward a base-resolution panorama of the in vivo impact of cytosine methylation on transcription factor binding
Source: Genome Biol. 2022 Jul 7;23:151. doi: 10.1186/s13059-022-02713-y (PMC9264634; doi:10.1186/s13059-022-02713-y)
Supplement: Supplementary file 6 — Additional file 6: Table S5. TFs with high-quality JAMS models, stratified by methyl-binding preference and whether they belong to the KRAB-ZF family. [file 13059_2022_2713_MOESM6_ESM.xlsx]

## Sheet: Table S5
Table S5. TFs with high-quality JAMS model, stratified by methyl-binding preference and whether they belong to the KRAB-ZF family.
JAMS-inferred methyl preference	TFs in the ZF-KRAB family	Other TFs
No effect of CpG methylation or no CpG	48	75
MethylPlus	9	7
MethylMinus	28	89
MixedEffects	0	4
