# Supplementary material for: Toward a base-resolution panorama of the in vivo impact of cytosine methylation on transcription factor binding
Source: Genome Biol. 2022 Jul 7;23:151. doi: 10.1186/s13059-022-02713-y (PMC9264634; doi:10.1186/s13059-022-02713-y)
Supplement: Supplementary file 7 — Additional file 7: Table S6. GEO and ENCODE FASTQ identification numbers per cell line for the data that were used to identify differential TF peaks. [file 13059_2022_2713_MOESM7_ESM.xlsx]

## Sheet: Table S6
Table S6. GEO and ENCODE FASTQ identification numbers per cell line for the data that were used to identify differential TF peaks.
Cell line	TF	CTCF ChIP-seq	Input ChIP-seq	Pull-down and Input ChIP-seq lab source
H1	CTCF-human	ENCFF000ONR, ENCFF000OOF	ENCFF000OSS, ENCFF000OSP	Richard Myers, HAIB
GM12878	CTCF-human	ENCFF000ARP, ENCFF000ARV	ENCFF621LOE, ENCFF904LCW	Bradley Bernstein, Broad
HeLa-S3	CTCF-human	ENCFF000BAS, ENCFF000BAT	ENCFF000BAO, ENCFF000BAU	Bradley Bernstein, Broad
K562	CTCF-human	ENCFF000PYD, ENCFF000PYJ	ENCFF000QFI, ENCFF000QFJ	Richard Myers, HAIB
HepG2	CTCF-human	ENCFF000PHE, ENCFF000PHG	ENCFF000POU, ENCFF000POV	Richard Myers, HAIB
GM12878	CEBPB-human	ENCFF869GAT, ENCFF168ITH	ENCFF654VKA, ENCFF994WVU	ENCODE Processing Pipeline
H1	CEBPB-human	ENCFF995XEA, ENCFF869URY	ENCFF391UWD, ENCFF668YUR	ENCODE Processing Pipeline
HeLa-S3	CEBPB-human	ENCFF399CKU, ENCFF608HJO	ENCFF172RXS, ENCFF190YLP	ENCODE Processing Pipeline
HepG2	CEBPB-human	ENCFF384ZEY, ENCFF692KBO	ENCFF622QQU, ENCFF243SVA	ENCODE Processing Pipeline
K562	CEBPB-human	ENCFF860IZB, ENCFF665VJA	ENCFF822ODT, ENCFF936FZX	ENCODE Processing Pipeline
GM12878	MAX-human	ENCFF456EJZ, ENCFF883PZJ	ENCFF654VKA, ENCFF994WVU	ENCODE Processing Pipeline
H1	MAX-human	ENCFF338CQJ, ENCFF658MJB	ENCFF391UWD, ENCFF668YUR	ENCODE Processing Pipeline
HeLa-S3	MAX-human	ENCFF068OHT, ENCFF316CCZ	ENCFF172RXS, ENCFF190YLP	ENCODE Processing Pipeline
HepG2	MAX-human	ENCFF279PNE, ENCFF749EPE	ENCFF622QQU, ENCFF243SVA	ENCODE Processing Pipeline
K562	MAX-human	ENCFF900UQV, ENCFF706WSQ	ENCFF822ODT, ENCFF936FZX	ENCODE Processing Pipeline
GM12878	ZBTB33-human	ENCFF739ZTJ, ENCFF729RNB	ENCFF654VKA, ENCFF994WVU	ENCODE Processing Pipeline
HepG2	ZBTB33-human	ENCFF093PHU, ENCFF818OGT	ENCFF622QQU, ENCFF243SVA	ENCODE Processing Pipeline
K562	ZBTB33-human	ENCFF555AKP, ENCFF843NAU	ENCFF822ODT, ENCFF936FZX	ENCODE Processing Pipeline
